# Supplementary material for: Vaxjo 2.0: An ontology- and large language model-powered knowledge base of vaccine adjuvants and mechanisms
Source: Front Cell Infect Microbiol. 2026 Jun 5;16:1763384. doi: 10.3389/fcimb.2026.1763384 (PMC13279671; doi:10.3389/fcimb.2026.1763384)
Supplement: Supplementary File 1 — The master Excel file of all vaccine adjuvants in Vaxjo. Comprehensive table listing all 448 curated adjuvants, including the adjuvant source, Vaxjo record link, Vaxjo name, VO ID, VO label, adjuvant category, target receptor(s), and induced immune profile(s) (if available). [file Supplementaryfile1.xlsx]

## Sheet: Sheet1
Supplementary File 1. The master Excel file of all vaccine adjuvants in Vaxjo.
Source	Vaxjo ID	Vaxjo Link	Label in Vaxjo	VO ID	Label in VO	Vaccine adjuvant type	target receptor	induces immune profile	definition source
Vaxjo 1.0	3	https://violinet.org/vaxjo/vaxjo_detail.php?c_vaxjo_id=3	aluminum hydroxide vaccine adjuvant	VO:0000127	aluminum hydroxide vaccine adjuvant	mineral salt vaccine adjuvant		Th2-biased immune profile
Vaxjo 1.0	4	https://violinet.org/vaxjo/vaxjo_detail.php?c_vaxjo_id=4	aluminum phosphate vaccine adjuvant	VO:0000128	aluminum phosphate vaccine adjuvant	mineral salt vaccine adjuvant		Th2-biased immune profile
Vaxjo 1.0	80	https://violinet.org/vaxjo/vaxjo_detail.php?c_vaxjo_id=80	Calcium phosphate vaccine adjuvant	VO:0000131	calcium phosphate vaccine adjuvant	mineral salt vaccine adjuvant		Th2-biased immune profile
Vaxjo 1.0	8	https://violinet.org/vaxjo/vaxjo_detail.php?c_vaxjo_id=8	Freund's Complete Adjuvant	VO:0000139	complete Freund's adjuvant	emulsion vaccine adjuvant	Toll-like receptor 2 | Toll-like receptor 4	Th1-biased immune profile
Vaxjo 1.0	9	https://violinet.org/vaxjo/vaxjo_detail.php?c_vaxjo_id=9	Freund's Incomplete Adjuvant	VO:0000142	incomplete Freund's adjuvant	emulsion vaccine adjuvant		Th2-biased immune profile
Vaxjo 1.0	11	https://violinet.org/vaxjo/vaxjo_detail.php?c_vaxjo_id=11	Cholera toxin	VO:0000143	cholera toxin vaccine adjuvant	microbial derivative vaccine adjuvant		Th1/Th2/Th17 mixed immune profile
Vaxjo 1.0	23	https://violinet.org/vaxjo/vaxjo_detail.php?c_vaxjo_id=23	Corynebacterium-derived P40 Vaccine Adjuvant	VO:0000146	Corynebacterium-derived P40 vaccine adjuvant	microbial derivative vaccine adjuvant		Th1-biased immune profile	PMID:8447157
Vaxjo 1.0	27	https://violinet.org/vaxjo/vaxjo_detail.php?c_vaxjo_id=27	Lipopolysaccharide Vaccine Adjuvant	VO:0000181	lipopolysaccharide vaccine adjuvant	microbial derivative vaccine adjuvant		Th1-biased immune profile
Vaxjo 1.0	28	https://violinet.org/vaxjo/vaxjo_detail.php?c_vaxjo_id=28	Muramyl Dipeptide Adjuvant	VO:0000187	muramyl dipeptide vaccine adjuvant	synthetic vaccine adjuvant	nucleotide-binding oligomerization domain-containing protein 2	Th1-biased immune profile	PMID:344799
Vaxjo 1.0	16	https://violinet.org/vaxjo/vaxjo_detail.php?c_vaxjo_id=16	Squalene-based Adjuvants	VO:0000190	squalene vacccine adjuvant	emulsion vaccine adjuvant		Th1/Th2 mixed immune profile
Vaxjo 1.0	35	https://violinet.org/vaxjo/vaxjo_detail.php?c_vaxjo_id=35	Arlacel A	VO:0000191	arlacel A vaccine adjuvant	synthetic vaccine adjuvant		Th1/Th2 mixed immune profile	PMID:2042393
AdjuvareDB	458	https://violinet.org/vaxjo/vaxjo_detail.php?c_vaxjo_id=458	Montanide 103	VO:0000192	Montanide 103 vaccine adjuvant	emulsion vaccine adjuvant		Th1/Th2 mixed immune profile
Vaxjo 1.0	32	https://violinet.org/vaxjo/vaxjo_detail.php?c_vaxjo_id=32	Bordetella pertussis component Vaccine Adjuvant	VO:0000193	Bordetella pertussis component vaccine adjuvant	microbial derivative vaccine adjuvant		Th2/Th17 mixed immune profile
Vaxjo 1.0	39	https://violinet.org/vaxjo/vaxjo_detail.php?c_vaxjo_id=39	Adjumer	VO:0000351	Adjumer vaccine adjuvant	synthetic vaccine adjuvant		Th1/Th2 mixed immune profile	PMID:75551218
Vaxjo 1.0	13	https://violinet.org/vaxjo/vaxjo_detail.php?c_vaxjo_id=13	Liposomes	VO:0000366	liposome-based vaccine adjuvant	particulate antigen delivery system vaccine adjuvant		Th1/Th2 mixed immune profile
AdjuvareDB	438	https://violinet.org/vaxjo/vaxjo_detail.php?c_vaxjo_id=438	IL-15 plasmid vaccine adjuvant	VO:0000384	IL-15 plasmid vaccine adjuvant	cytokine vaccine adjuvant		Th1-biased immune profile	PMID:18472194
Vaxjo 1.0	34	https://violinet.org/vaxjo/vaxjo_detail.php?c_vaxjo_id=34	Adamantylamide Dipeptide Vaccine Adjuvant	VO:0000559	adamantylamide dipeptide vaccine adjuvant	synthetic vaccine adjuvant	nucleotide-binding oligomerization domain-containing protein 2	Th1-biased immune profile	PMID:8375945
Vaxjo 1.0	7	https://violinet.org/vaxjo/vaxjo_detail.php?c_vaxjo_id=7	ISCOM(s)™	VO:0000757	ISCOM vaccine adjuvant	particulate antigen delivery system vaccine adjuvant		Th1/Th2 mixed immune profile
Vaxjo 1.0	37	https://violinet.org/vaxjo/vaxjo_detail.php?c_vaxjo_id=37	Aluminum vaccine adjuvant	VO:0000884	aluminum vaccine adjuvant	mineral salt vaccine adjuvant		Th2-biased immune profile
AdjuvareDB	466	https://violinet.org/vaxjo/vaxjo_detail.php?c_vaxjo_id=466	xanthan gum	VO:0000938	xanthan gum vaccine ajuvant	synthetic vaccine adjuvant		Th1/Th2 mixed immune profile	PMID:19608270 | http://www.sciencedirect.com/science/article/pii/S0142961209006371
Vaxjo 1.0	18	https://violinet.org/vaxjo/vaxjo_detail.php?c_vaxjo_id=18	IL-12 Vaccine Adjuvant	VO:0001147	IL-12 vacince adjuvant	cytokine vaccine adjuvant		Th1-biased immune profile
Vaxjo 1.0	10	https://violinet.org/vaxjo/vaxjo_detail.php?c_vaxjo_id=10	CpG DNA Vaccine Adjuvant	VO:0001237	CpG DNA vaccine adjuvant	nucleic acid vaccine adjuvant	Toll-like receptor 9	Th1-biased immune profile	PMID:12899580
Vaxjo 1.0	21	https://violinet.org/vaxjo/vaxjo_detail.php?c_vaxjo_id=21	Ribi Vaccine Adjuvant	VO:0001238	Ribi vaccine adjuvant	emulsion vaccine adjuvant	Toll-like receptor 4 | C-type lectin domain family 4 member E	Th1-biased immune profile	http://www.sigmaaldrich.com/catalog/ProductDetail.do?D7=0&N5=SEARCH_CONCAT_PNO%7CBRAND_KEY&N4=M6661%7CSIGMA&N25=0&QS=ON&F=SPEC
Vaxjo 1.0	74	https://violinet.org/vaxjo/vaxjo_detail.php?c_vaxjo_id=74	RC529 vaccine adjuvant	VO:0001239	RC529 vaccine adjuvant	synthetic vaccine adjuvant	Toll-like receptor 4	Th1-biased immune profile	PMID:16204643
Vaxjo 1.0	5	https://violinet.org/vaxjo/vaxjo_detail.php?c_vaxjo_id=5	aluminum potassium sulfate adjuvant	VO:0001240	aluminum potassium sulfate adjuvant	mineral salt vaccine adjuvant		Th2-biased immune profile
Vaxjo 1.0	6	https://violinet.org/vaxjo/vaxjo_detail.php?c_vaxjo_id=6	Alhydrogel	VO:0001241	Alhydrogel vaccine adjuvant	mineral salt vaccine adjuvant		Th2-biased immune profile	PMID:7551218
Vaxjo 1.0	12	https://violinet.org/vaxjo/vaxjo_detail.php?c_vaxjo_id=12	Cholera toxin B subunit	VO:0001242	cholera toxin B subunit vaccine adjuvant	microbial derivative vaccine adjuvant		Th2/Th17 mixed immune profile
AdjuvareDB	463	https://violinet.org/vaxjo/vaxjo_detail.php?c_vaxjo_id=463	RC529-AF	VO:0001249	RC529-AF vaccine adjuvant	synthetic vaccine adjuvant	Toll-like receptor 4	Th1-biased immune profile	PMID: 15308371
Vaxjo 1.0	24	https://violinet.org/vaxjo/vaxjo_detail.php?c_vaxjo_id=24	MPL™ Adjuvant	VO:0001250	monophosphoryl lipid A vaccine adjuvant	microbial derivative vaccine adjuvant	Toll-like receptor 4	Th1-biased immune profile	PMID:7551218|https://www.frontiersin.org/articles/10.3389/fimmu.2020.577823|PMID:10768940|PMID:28646827
Vaxjo 1.0	19	https://violinet.org/vaxjo/vaxjo_detail.php?c_vaxjo_id=19	LTK63 Vaccine Mutant Adjuvant	VO:0001251	LTK63 vaccine mutant	microbial derivative vaccine adjuvant		Th2/Th17 mixed immune profile	PMID:9607006|PMID:10790422|PMID:17920733
Vaxjo 1.0	30	https://violinet.org/vaxjo/vaxjo_detail.php?c_vaxjo_id=30	Killed Corynebacterium parvum Vaccine Adjuvant	VO:0001259	killed Corynebacterium parvum vaccine adjuvant	microbial derivative vaccine adjuvant	Toll-like receptor 2 | Toll-like receptor 4	Th1-biased immune profile	PMID:5483667|PMID:4596278|PMID:7591056
Vaxjo 1.0	20	https://violinet.org/vaxjo/vaxjo_detail.php?c_vaxjo_id=20	TiterMax Gold Adjuvant	VO:0001260	Titermax Gold vaccine adjuvant	emulsion vaccine adjuvant		Th1/Th2 mixed immune profile
Vaxjo 1.0	15	https://violinet.org/vaxjo/vaxjo_detail.php?c_vaxjo_id=15	DDA Adjuvant	VO:0001261	DDA vaccine adjuvant	synthetic vaccine adjuvant		Th1-biased immune profile	PMID:1439129
Vaxjo 1.0	33	https://violinet.org/vaxjo/vaxjo_detail.php?c_vaxjo_id=33	Cationic Liposomal Vaccine Adjuvant	VO:0001262	cationic liposomal vaccine adjuvant	liposome-based vaccine adjuvant	C-type lectin domain family 4 member E	Th1-biased immune profile	PMID:19874860
Vaxjo 1.0	73	https://violinet.org/vaxjo/vaxjo_detail.php?c_vaxjo_id=73	Quil-A vaccine adjuvant	VO:0001263	QuilA vaccine adjuvant	tensoactive compound vaccine adjuvant		Th1-biased immune profile	PMID:7551218
Vaxjo 1.0	91	https://violinet.org/vaxjo/vaxjo_detail.php?c_vaxjo_id=91	AS-2 vaccine adjuvant	VO:0001264	AS02 vaccine adjuvant	combination vaccine adjuvant	Toll-like receptor 4	Th1-biased immune profile	PMID:15780441|PMID:15187142
Vaxjo 1.0	25	https://violinet.org/vaxjo/vaxjo_detail.php?c_vaxjo_id=25	AS04	VO:0001265	AS04 vaccine adjuvant	combination vaccine adjuvant	Toll-like receptor 4	Th1-biased immune profile	PMID:21527299
Vaxjo 1.0	36	https://violinet.org/vaxjo/vaxjo_detail.php?c_vaxjo_id=36	VSA-3 Adjuvant	VO:0001266	VSA-3 vaccine adjuvant	emulsion vaccine adjuvant		Th1/Th2 mixed immune profile	PMID:16187717
Vaxjo 1.0	14	https://violinet.org/vaxjo/vaxjo_detail.php?c_vaxjo_id=14	Saponin Vaccine Adjuvant	VO:0001267	saponin vaccine adjuvant	tensoactive compound vaccine adjuvant		Th1/Th2 mixed immune profile
AdjuvareDB	457	https://violinet.org/vaxjo/vaxjo_detail.php?c_vaxjo_id=457	Montanide ISA 720	VO:0001268	Montanide ISA 720 vaccine adjuvant	emulsion vaccine adjuvant		Th1-biased immune profile	PMID:15752840 | WEB: http://www.seppic.com/human-health/vaccine-adjuvant/montanide-isa-720-@/view-1044-seproduit.html?menuid=,979,&lang=en
Vaxjo 1.0	81	https://violinet.org/vaxjo/vaxjo_detail.php?c_vaxjo_id=81	Montanide Incomplete Seppic Adjuvant	VO:0001269	Montanide incomplete Seppic adjuvant	emulsion vaccine adjuvant		Th1-biased immune profile
Vaxjo 1.0	31	https://violinet.org/vaxjo/vaxjo_detail.php?c_vaxjo_id=31	Montanide ISA 51	VO:0001270	Montanide ISA51 vaccine adjuvant	emulsion vaccine adjuvant		Th1-biased immune profile	WEB: http://www.seppic.com/human-health/vaccine-adjuvant/montanide-isa-51-@/view-1042-seproduit.html?menuid=,979,&lang=en
Vaxjo 1.0	17	https://violinet.org/vaxjo/vaxjo_detail.php?c_vaxjo_id=17	Etx B subunit Adjuvant	VO:0001272	EtxB vaccine adjuvant	microbial derivative vaccine adjuvant		Th2-biased immune profile
Vaxjo 1.0	38	https://violinet.org/vaxjo/vaxjo_detail.php?c_vaxjo_id=38	Polygen Vaccine Adjuvant	VO:0001273	Polygen vaccine adjuvant	synthetic vaccine adjuvant		Th1-biased immune profile	URL: http://www.mvp-technologies.com/adjuvants/Polygen%20Final%20Technical%20Bulletin.pdf
Vaxjo 1.0	40	https://violinet.org/vaxjo/vaxjo_detail.php?c_vaxjo_id=40	Algal Glucan	VO:0001285	Algal Glucan vaccine adjuvant	carbohydrate vaccine adjuvant	C-type lectin domain family 7 member A	Th1-biased immune profile	PMID:7551218
Vaxjo 1.0	45	https://violinet.org/vaxjo/vaxjo_detail.php?c_vaxjo_id=45	Algammulin	VO:0001286	Algammulin vaccine adjuvant	combination vaccine adjuvant		Th1/Th2 mixed immune profile	PMID:1887671
Vaxjo 1.0	41	https://violinet.org/vaxjo/vaxjo_detail.php?c_vaxjo_id=41	Bay R1005	VO:0001287	BAY R1005 vaccine adjuvant	synthetic vaccine adjuvant		Th1-biased immune profile	PMID:7551218
Vaxjo 1.0	46	https://violinet.org/vaxjo/vaxjo_detail.php?c_vaxjo_id=46	Avridine®	VO:0001288	Avridine vaccine adjuvant	synthetic vaccine adjuvant	Toll-like receptor 4	Th1-biased immune profile	PMID:7551218
Vaxjo 1.0	47	https://violinet.org/vaxjo/vaxjo_detail.php?c_vaxjo_id=47	Calcium Phosphate Gel	VO:0001289	calcium phosphate gel vaccine adjuvant	mineral salt vaccine adjuvant		Th2-biased immune profile	PMID:7551218
Vaxjo 1.0	48	https://violinet.org/vaxjo/vaxjo_detail.php?c_vaxjo_id=48	CTA1-DD gene fusion protein	VO:0001290	cholera toxin A1-subunit-ProteinA D-fragment fusion protein	microbial derivative vaccine adjuvant		Th2/Th17 mixed immune profile	PMID:7551218
Vaxjo 1.0	49	https://violinet.org/vaxjo/vaxjo_detail.php?c_vaxjo_id=49	DOC/Alum Complex	VO:0001291	DOC/Alum Complex vaccine adjuvant	mineral salt vaccine adjuvant		Th1/Th2 mixed immune profile	PMID:7551218
Vaxjo 1.0	50	https://violinet.org/vaxjo/vaxjo_detail.php?c_vaxjo_id=50	Gamma Inulin	VO:0001292	gamma Inulin vaccine adjuvant	carbohydrate vaccine adjuvant		Th1-biased immune profile	PMID:3265692|PMID:7551218
Vaxjo 1.0	51	https://violinet.org/vaxjo/vaxjo_detail.php?c_vaxjo_id=51	Gerbu Adjuvant	VO:0001293	Gerbu vaccine adjuvant	combination vaccine adjuvant	nucleotide-binding oligomerization domain-containing protein 2	Th1/Th2 mixed immune profile	PMID:7551218|PMID:15953835
Vaxjo 1.0	52	https://violinet.org/vaxjo/vaxjo_detail.php?c_vaxjo_id=52	GM-CSF	VO:0001294	GM-CSF vaccine adjuvant	cytokine vaccine adjuvant		Th1-biased immune profile
Vaxjo 1.0	53	https://violinet.org/vaxjo/vaxjo_detail.php?c_vaxjo_id=53	GMDP	VO:0001295	GMDP vaccine adjuvant	synthetic vaccine adjuvant	nucleotide-binding oligomerization domain-containing protein 2	Th1-biased immune profile	PMID:7551218
Vaxjo 1.0	54	https://violinet.org/vaxjo/vaxjo_detail.php?c_vaxjo_id=54	Recombinant hIFN-gamma/Interferon-g	VO:0001296	recombinant hIFN-gamma/Interferon-g vaccine adjuvant	cytokine vaccine adjuvant		Th1-biased immune profile
Vaxjo 1.0	55	https://violinet.org/vaxjo/vaxjo_detail.php?c_vaxjo_id=55	Interleukin-1β	VO:0001297	IL-1b vaccine adjuvant	cytokine vaccine adjuvant		Th1/Th17 mixed immune profile
Vaxjo 1.0	56	https://violinet.org/vaxjo/vaxjo_detail.php?c_vaxjo_id=56	Interleukin-2	VO:0001298	interleukin-2 vaccine adjuvant	cytokine vaccine adjuvant		Th1-biased immune profile
Vaxjo 1.0	57	https://violinet.org/vaxjo/vaxjo_detail.php?c_vaxjo_id=57	Interleukin-7	VO:0001299	IL-7 vaccine adjuvant	cytokine vaccine adjuvant		Th1-biased immune profile
Vaxjo 1.0	61	https://violinet.org/vaxjo/vaxjo_detail.php?c_vaxjo_id=61	Loxoribine	VO:0001300	Loxoribine vaccine adjuvant	synthetic vaccine adjuvant	Toll-like receptor 7	Th1-biased immune profile	PMID:7551218
Vaxjo 1.0	62	https://violinet.org/vaxjo/vaxjo_detail.php?c_vaxjo_id=62	MF59	VO:0001301	MF59 vaccine adjuvant	emulsion vaccine adjuvant		Th1/Th2 mixed immune profile	PMID:20488726
Vaxjo 1.0	63	https://violinet.org/vaxjo/vaxjo_detail.php?c_vaxjo_id=63	MTP-PE Liposomes	VO:0001302	MTP-PE Liposomes vaccine adjuvant	liposome-based vaccine adjuvant	nucleotide-binding oligomerization domain-containing protein 2	Th1-biased immune profile	PMID:1431559
Vaxjo 1.0	64	https://violinet.org/vaxjo/vaxjo_detail.php?c_vaxjo_id=64	Murametide	VO:0001303	Murametide vaccine adjuvant	synthetic vaccine adjuvant	nucleotide-binding oligomerization domain-containing protein 2	Th1-biased immune profile	PMID:7551218
Vaxjo 1.0	65	https://violinet.org/vaxjo/vaxjo_detail.php?c_vaxjo_id=65	Murapalmitine	VO:0001304	Murapalmitine vaccine adjuvant	synthetic vaccine adjuvant	nucleotide-binding oligomerization domain-containing protein 2	Th1-biased immune profile	PMID:7551218
Vaxjo 1.0	66	https://violinet.org/vaxjo/vaxjo_detail.php?c_vaxjo_id=66	D-Murapalmitine	VO:0001305	D-Murapalmitine vaccine adjuvant	synthetic vaccine adjuvant	nucleotide-binding oligomerization domain-containing protein 2	Th1-biased immune profile	PMID:7551218
Vaxjo 1.0	67	https://violinet.org/vaxjo/vaxjo_detail.php?c_vaxjo_id=67	NAGO	VO:0001306	NAGO vaccine adjuvant	synthetic vaccine adjuvant			PMID:7551218
Vaxjo 1.0	68	https://violinet.org/vaxjo/vaxjo_detail.php?c_vaxjo_id=68	Non-Ionic Surfactant Vesicles	VO:0001307	non-ionic surfactant vesicles vaccine adjuvant	synthetic vaccine adjuvant		Th1/Th2 mixed immune profile	PMID:7551218
Vaxjo 1.0	69	https://violinet.org/vaxjo/vaxjo_detail.php?c_vaxjo_id=69	PMMA	VO:0001308	PMMA vaccine adjuvant	synthetic vaccine adjuvant		Th1/Th2 mixed immune profile	PMID:7551218
Vaxjo 1.0	70	https://violinet.org/vaxjo/vaxjo_detail.php?c_vaxjo_id=70	Protein Cochleates	VO:0001309	protein cochleates vaccine adjuvant	synthetic vaccine adjuvant		Th1/Th2 mixed immune profile	PMID:7551218
Vaxjo 1.0	71	https://violinet.org/vaxjo/vaxjo_detail.php?c_vaxjo_id=71	QS-21	VO:0001310	QS-21 vaccine adjuvant	tensoactive compound vaccine adjuvant		Th1/Th2 mixed immune profile	PMID:7551218|PMID:27213168
Vaxjo 1.0	60	https://violinet.org/vaxjo/vaxjo_detail.php?c_vaxjo_id=60	Rehydragel HPA	VO:0001311	Rehydragel HPA vaccine adjuvant	mineral salt vaccine adjuvant		Th2-biased immune profile	PMID:7551218
Vaxjo 1.0	59	https://violinet.org/vaxjo/vaxjo_detail.php?c_vaxjo_id=59	Rehydragel LV	VO:0001312	Rehydragel LV vaccine adjuvant	mineral salt vaccine adjuvant		Th2-biased immune profile	PMID:7551218
Vaxjo 1.0	58	https://violinet.org/vaxjo/vaxjo_detail.php?c_vaxjo_id=58	Sclavo peptide	VO:0001313	Sclavo peptide vaccine adjuvant	cytokine vaccine adjuvant		Th1-biased immune profile
Vaxjo 1.0	44	https://violinet.org/vaxjo/vaxjo_detail.php?c_vaxjo_id=44	Specol	VO:0001314	Specol vaccine adjuvant	emulsion vaccine adjuvant		Th1/Th2 mixed immune profile	PMID:1439130
Vaxjo 1.0	72	https://violinet.org/vaxjo/vaxjo_detail.php?c_vaxjo_id=72	SPT (Antigen Formulation)	VO:0001315	SPT (Antigen Formulation) vaccine adjuvant	emulsion vaccine adjuvant		Th2-biased immune profile	PMID:7551218
Vaxjo 1.0	43	https://violinet.org/vaxjo/vaxjo_detail.php?c_vaxjo_id=43	Stearyl Tyrosine	VO:0001316	stearyl tyrosine vaccine adjuvant	synthetic vaccine adjuvant		Th1-biased immune profile	PMID:7551218
Vaxjo 1.0	42	https://violinet.org/vaxjo/vaxjo_detail.php?c_vaxjo_id=42	Theramide®	VO:0001317	Theramide vaccine adjuvant	synthetic vaccine adjuvant	nucleotide-binding oligomerization domain-containing protein 2	Th1-biased immune profile	PMID:7551218
Vaxjo 1.0	29	https://violinet.org/vaxjo/vaxjo_detail.php?c_vaxjo_id=29	CRL1005	VO:0001318	CRL1005 vaccine adjuvant	synthetic vaccine adjuvant		Th1/Th2 mixed immune profile	PMID:10717336
Vaxjo 1.0	75	https://violinet.org/vaxjo/vaxjo_detail.php?c_vaxjo_id=75	nanoemulsion vaccine adjuvant	VO:0001319	nanoemulsion vaccine adjuvant	emulsion vaccine adjuvant		Th1/Th2 mixed immune profile	http://nano.med.umich.edu/platforms/Nanoemulsions.html
Vaxjo 1.0	76	https://violinet.org/vaxjo/vaxjo_detail.php?c_vaxjo_id=76	AS03	VO:0001320	AS03 vaccine adjuvant	emulsion vaccine adjuvant		Th1/Th2 mixed immune profile	PMID:21256188
Vaxjo 1.0	77	https://violinet.org/vaxjo/vaxjo_detail.php?c_vaxjo_id=77	LTR192G Vaccine Adjuvant	VO:0001321	LTR192G vaccine adjuvant	microbial derivative vaccine adjuvant		Th1-biased immune profile	PMID:11803061|PMID:32978003
Vaxjo 1.0	78	https://violinet.org/vaxjo/vaxjo_detail.php?c_vaxjo_id=78	E. coli heat-labile toxin, LT	VO:0001322	E. coli heat-labile toxin vaccine adjuvant	microbial derivative vaccine adjuvant		Th2-biased immune profile	PMID:7551218
Vaxjo 1.0	79	https://violinet.org/vaxjo/vaxjo_detail.php?c_vaxjo_id=79	amorphous aluminum hydroxyphosphate sulfate adjuvant	VO:0001323	amorphous aluminum hydroxyphosphate sulfate adjuvant	mineral salt vaccine adjuvant		Th2-biased immune profile	PMID:17581283|PMID:32763959
Vaxjo 1.0	106	https://violinet.org/vaxjo/vaxjo_detail.php?c_vaxjo_id=106	Matrix-S	VO:0001324	Matrix-S vaccine adjuvant	tensoactive compound vaccine adjuvant		Th1/Th2 mixed immune profile
Vaxjo 1.0	82	https://violinet.org/vaxjo/vaxjo_detail.php?c_vaxjo_id=82	Imiquimod	VO:0001328	imiquimod vaccine adjuvant	synthetic vaccine adjuvant	Toll-like receptor 7	Th1-biased immune profile	PMID:7551218|PMID:18566444
Vaxjo 1.0	83	https://violinet.org/vaxjo/vaxjo_detail.php?c_vaxjo_id=83	Resiquimod	VO:0001329	resiquimod vaccine adjuvant	synthetic vaccine adjuvant	Toll-like receptor 7 | Toll-like receptor 8	Th1-biased immune profile	PMID:15068862
Vaxjo 1.0	84	https://violinet.org/vaxjo/vaxjo_detail.php?c_vaxjo_id=84	AF03	VO:0001330	AF03 vaccine adjuvant	emulsion vaccine adjuvant		Th2-biased immune profile	PMID:20193791
Vaxjo 1.0	85	https://violinet.org/vaxjo/vaxjo_detail.php?c_vaxjo_id=85	Flagellin	VO:0001331	Flagellin vaccine adjuvant	microbial derivative vaccine adjuvant	Toll-like receptor 5	Th1-biased immune profile	PMID:16428759|PMID:21048152
AdjuvareDB	318	https://violinet.org/vaxjo/vaxjo_detail.php?c_vaxjo_id=318	TLR3	VO:0001332	poly(I:C) vaccine adjuvant	synthetic vaccine adjuvant	Toll-like receptor 3 | antiviral innate immune response receptor RIG-I	Th1-biased immune profile	WEB: http://en.wikipedia.org/wiki/Polyinosinic:polycytidylic_acid|PMID:30079840|PMID:27622060
Vaxjo 1.0	87	https://violinet.org/vaxjo/vaxjo_detail.php?c_vaxjo_id=87	ISCOMATRIX®	VO:0001333	ISCOMATRIX vaccine adjuvant	particulate antigen delivery system vaccine adjuvant		Th1/Th2 mixed immune profile	PMID:19450632
Vaxjo 1.0	89	https://violinet.org/vaxjo/vaxjo_detail.php?c_vaxjo_id=89	Abisco-100 vaccine adjuvant	VO:0001334	Abisco-100 vaccine adjuvant	tensoactive compound vaccine adjuvant		Th1/Th2 mixed immune profile	WEB: http://www.isconova.com/products/abisco-research-reagent/abisco-100.aspx
Vaxjo 1.0	90	https://violinet.org/vaxjo/vaxjo_detail.php?c_vaxjo_id=90	Albumin-heparin microparticles vaccine adjuvant	VO:0001335	albumin-heparin microparticles vaccine adjuvant	particulate antigen delivery system vaccine adjuvant		Th1/Th2 mixed immune profile	PMID:16734558
Vaxjo 1.0	92	https://violinet.org/vaxjo/vaxjo_detail.php?c_vaxjo_id=92	B7-2 vaccine adjuvant	VO:0001337	B7-2 vaccine adjuvant	cytokine vaccine adjuvant		Th1-biased immune profile
Vaxjo 1.0	100	https://violinet.org/vaxjo/vaxjo_detail.php?c_vaxjo_id=100	Bupivacaine vaccine adjuvant	VO:0001338	Bupivacaine vaccine adjuvant	synthetic vaccine adjuvant		Th2-biased immune profile	PMID:15246629|WEB: http://en.wikipedia.org/wiki/Bupivacaine
Vaxjo 1.0	2	https://violinet.org/vaxjo/vaxjo_detail.php?c_vaxjo_id=2	Cationic liposome-DNA complex JVRS-100	VO:0001339	cationic liposome-DNA complex JVRS-100 vaccin adjuvant	liposome-based vaccine adjuvant		Th1-biased immune profile	PMID:19285425
Vaxjo 1.0	93	https://violinet.org/vaxjo/vaxjo_detail.php?c_vaxjo_id=93	DHEA vaccine adjuvant	VO:0001340	DHEA vaccine adjuvant	synthetic vaccine adjuvant		Th1/Th2 mixed immune profile	PMID:7551218
Vaxjo 1.0	101	https://violinet.org/vaxjo/vaxjo_detail.php?c_vaxjo_id=101	DL-PGL (Polyester poly (DL-lactide-co-glycolide)) vaccine adjuvant	VO:0001341	DL-PGL (Polyester poly (DL-lactide-co-glycolide)) vaccine adjuvant	synthetic vaccine adjuvant		Th1-biased immune profile	PMID:15560948
Vaxjo 1.0	102	https://violinet.org/vaxjo/vaxjo_detail.php?c_vaxjo_id=102	IL-15 vaccine adjuvant	VO:0001342	IL-15 vaccine adjuvant	cytokine vaccine adjuvant		Th1-biased immune profile	PMID:27001957
Vaxjo 1.0	94	https://violinet.org/vaxjo/vaxjo_detail.php?c_vaxjo_id=94	Immunoliposomes Containing Antibodies to Costimulatory Molecules	VO:0001343	immunoliposomes vaccine adjuvant containing antibodies to costimulatory molecules	liposome-based vaccine adjuvant		Th1-biased immune profile	PMID:7551218
Vaxjo 1.0	103	https://violinet.org/vaxjo/vaxjo_detail.php?c_vaxjo_id=103	LTR72 vaccine adjuvant	VO:0001344	LTR72 vaccine adjuvant	microbial derivative vaccine adjuvant		Th2-biased immune profile	PMID:9529328
Vaxjo 1.0	104	https://violinet.org/vaxjo/vaxjo_detail.php?c_vaxjo_id=104	MPL-SE vaccine adjuvant	VO:0001345	MPL-SE vaccine adjuvant	microbial derivative vaccine adjuvant	Toll-like receptor 4	Th1-biased immune profile	PMID:12213399
Vaxjo 1.0	105	https://violinet.org/vaxjo/vaxjo_detail.php?c_vaxjo_id=105	non-toxic mutant E112K of Cholera Toxin mCT-E112K	VO:0001347	non-toxic mutant E112K of Cholera Toxin mCT-E112K vaccine adjuvant	microbial derivative vaccine adjuvant		Th2-biased immune profile	PMID:11251876
Vaxjo 1.0	96	https://violinet.org/vaxjo/vaxjo_detail.php?c_vaxjo_id=96	SAF-1	VO:0001349	SAF-1 vaccine adjuvant	combination vaccine adjuvant	nucleotide-binding oligomerization domain-containing protein 2	Th1/Th2 mixed immune profile	PMID:7551218
Vaxjo 1.0	97	https://violinet.org/vaxjo/vaxjo_detail.php?c_vaxjo_id=97	Sendai Proteoliposomes, Sendai-containing Lipid Matrices	VO:0001350	Sendai Proteoliposomes, Sendai-containing Lipid Matrices vaccine adjuvant	liposome-based vaccine adjuvant		Th1/Th2 mixed immune profile	PMID:7551218
Vaxjo 1.0	98	https://violinet.org/vaxjo/vaxjo_detail.php?c_vaxjo_id=98	Threonyl muramyl dipeptide (TMDP)	VO:0001351	threonyl muramyl dipeptide (TMDP) vaccine adjuvant	synthetic vaccine adjuvant	nucleotide-binding oligomerization domain-containing protein 2	Th1-biased immune profile	PMID:7551218
Vaxjo 1.0	99	https://violinet.org/vaxjo/vaxjo_detail.php?c_vaxjo_id=99	Ty Particles vaccine adjuvant	VO:0001352	ty particles vaccine adjuvant	microbial derivative vaccine adjuvant		Th1/Th2 mixed immune profile	PMID:7551218
AdjuvareDB	501	https://violinet.org/vaxjo/vaxjo_detail.php?c_vaxjo_id=501	Matrix-M	VO:0005206	Matrix-M vaccine adjuvant	tensoactive compound vaccine adjuvant		Th1/Th2 mixed immune profile	PMID:22844480
VAC	119	https://violinet.org/vaxjo/vaxjo_detail.php?c_vaxjo_id=119	Advax	VO:0005207	Advax vaccine adjuvant	carbohydrate vaccine adjuvant		Th1/Th2 mixed immune profile	PMID:22728225|PMID:33542494|https://www.ncbi.nlm.nih.gov/pubmed/?term=10000000|https://www.ncbi.nlm.nih.gov/pubmed/?term=12|https://www.ncbi.nlm.nih.gov/pubmed/?term=15479440|https://www.ncbi.nlm.nih.gov/pubmed/?term=20130134|https://www.ncbi.nlm.nih.gov/pubmed/?term=21147758|https://www.ncbi.nlm.nih.gov/pubmed/?term=21169215|https://www.ncbi.nlm.nih.gov/pubmed/?term=21736913|https://www.ncbi.nlm…
VAC	114	https://violinet.org/vaxjo/vaxjo_detail.php?c_vaxjo_id=114	1V270	VO:0005270	1V270 vaccine adjuvant	TLR agonist vaccine adjuvant	Toll-like receptor 7	Th1-biased immune profile	PMID:25568203|PMID:28724768|PMID:32636840
VAC	115	https://violinet.org/vaxjo/vaxjo_detail.php?c_vaxjo_id=115	2B182C	VO:0005271	2B182C vaccine adjuvant	TLR agonist vaccine adjuvant	Toll-like receptor 4	Th1/Th2 mixed immune profile	https://www.ncbi.nlm.nih.gov/pubmed/?term=25568203|https://www.ncbi.nlm.nih.gov/pubmed/?term=28724768|https://www.ncbi.nlm.nih.gov/pubmed/?term=32636840
VAC	116	https://violinet.org/vaxjo/vaxjo_detail.php?c_vaxjo_id=116	2e+151	VO:0005281	2E151 vaccine adjuvant	synthetic vaccine adjuvant		Th1-biased immune profile
VAC	202	https://violinet.org/vaxjo/vaxjo_detail.php?c_vaxjo_id=202	UM-1098	VO:0005282	UM-1098 vaccine adjuvant	particulate antigen delivery system vaccine adjuvant		Th17-biased immune profile	PMID: 38832760, 38844494
VAC	199	https://violinet.org/vaxjo/vaxjo_detail.php?c_vaxjo_id=199	TQL-1055	VO:0005283	TQL-1055 vaccine adjuvant	tensoactive compound vaccine adjuvant		Th1-biased immune profile	NCT04793620
VAC	181	https://violinet.org/vaxjo/vaxjo_detail.php?c_vaxjo_id=181	NanoVax/NE01	VO:0005284	NanoVax/NE01 vaccine adjuvant	combination vaccine adjuvant	Toll-like receptor 2 | Toll-like receptor 4	Th1/Th17 mixed immune profile	https://www.ncbi.nlm.nih.gov/pubmed/?term=31495593|https://www.ncbi.nlm.nih.gov/pubmed/?term=31515143
VAC	177	https://violinet.org/vaxjo/vaxjo_detail.php?c_vaxjo_id=177	MiT4	VO:0005285	MiT4 vaccine adjuvant	TLR agonist vaccine adjuvant	Toll-like receptor 4	Th1-biased immune profile	https://vac.niaid.nih.gov/view?id=16
VAC	172	https://violinet.org/vaxjo/vaxjo_detail.php?c_vaxjo_id=172	Mannadjuvant	VO:0005286	Mannadjuvant	combination vaccine adjuvant		Th1/Th2 mixed immune profile	PMID: 35148840
VAC	168	https://violinet.org/vaxjo/vaxjo_detail.php?c_vaxjo_id=168	LiT4	VO:0005287	LiT4 vaccine adjuvant	combination vaccine adjuvant	Toll-like receptor 4	Th1/Th2 mixed immune profile	https://vac.niaid.nih.gov/view?id=20
VAC	167	https://violinet.org/vaxjo/vaxjo_detail.php?c_vaxjo_id=167	INI-4001	VO:0005288	INI-4001 vaccine adjuvant	TLR agonist vaccine adjuvant	Toll-like receptor 7 | Toll-like receptor 8	Th1-biased immune profile	PMID: 37429853, 40670406, NCT06302426
VAC	166	https://violinet.org/vaxjo/vaxjo_detail.php?c_vaxjo_id=166	INI-2004	VO:0005289	INI-2004 vaccine adjuvant	TLR agonist vaccine adjuvant	Toll-like receptor 4	Th1/Th2 mixed immune profile	PMID: 37847244, NCT06038279
VAC	165	https://violinet.org/vaxjo/vaxjo_detail.php?c_vaxjo_id=165	INI-2002	VO:0005290	INI-2002 vaccine adjuvant	TLR agonist vaccine adjuvant	Toll-like receptor 4	Th1/Th2 mixed immune profile	PMID: 37847244, 10892371, 40670406,
VAC	158	https://violinet.org/vaxjo/vaxjo_detail.php?c_vaxjo_id=158	Fos47	VO:0005291	Fos47 vaccine adjuvant	combination vaccine adjuvant	Toll-like receptor 4 | Toll-like receptor 7	Th1/Th2 mixed immune profile	https://www.ncbi.nlm.nih.gov/pubmed/?term=25568203|https://www.ncbi.nlm.nih.gov/pubmed/?term=28724768|https://www.ncbi.nlm.nih.gov/pubmed/?term=32636840
VAC	155	https://violinet.org/vaxjo/vaxjo_detail.php?c_vaxjo_id=155	EmT4	VO:0005292	EmT4 vaccine adjuvant	emulsion vaccine adjuvant	Toll-like receptor 4	Th1/Th2 mixed immune profile	https://vac.niaid.nih.gov/view?id=17
VAC	130	https://violinet.org/vaxjo/vaxjo_detail.php?c_vaxjo_id=130	Em	VO:0005293	Em vaccine adjuvant	emulsion vaccine adjuvant			https://vac.niaid.nih.gov/view?id=18
VAC	128	https://violinet.org/vaxjo/vaxjo_detail.php?c_vaxjo_id=128	DDO (Defective derived oligonucleotide)	VO:0005294	defective viral genome-derived oligonucleotide vaccine adjuvant	nucleic acid vaccine adjuvant	Toll-like receptor 3 | interferon-induced helicase C domain-containing protein 1 | antiviral innate immune response receptor RIG-I	Th1-biased immune profile	https://www.ncbi.nlm.nih.gov/pubmed/?term=24099876|https://www.ncbi.nlm.nih.gov/pubmed/?term=29861183
VAC	126	https://violinet.org/vaxjo/vaxjo_detail.php?c_vaxjo_id=126	CaPNP (CaPtivant)(TM)	VO:0005295	CaPNP (CaPtivant)(TM) vaccine adjuvant	mineral salt vaccine adjuvant		Th1/Th2 mixed immune profile	https://www.ncbi.nlm.nih.gov/pubmed/?term=11063495|https://www.ncbi.nlm.nih.gov/pubmed/?term=12204953|https://www.ncbi.nlm.nih.gov/pubmed/?term=28716554|https://www.ncbi.nlm.nih.gov/pubmed/?term=28933657|https://www.ncbi.nlm.nih.gov/pubmed/?term=31591662
VAC	125	https://violinet.org/vaxjo/vaxjo_detail.php?c_vaxjo_id=125	BECC470b	VO:0005296	BECC470b vaccine adjuvant	TLR agonist vaccine adjuvant	Toll-like receptor 4	Th1/Th2 mixed immune profile	https://www.ncbi.nlm.nih.gov/pubmed/?term=28487429|https://www.ncbi.nlm.nih.gov/pubmed/?term=29861179|https://www.ncbi.nlm.nih.gov/pubmed/?term=33309485
VAC	124	https://violinet.org/vaxjo/vaxjo_detail.php?c_vaxjo_id=124	BECC438s	VO:0005297	BECC438s vaccine adjuvant	TLR agonist vaccine adjuvant	Toll-like receptor 4	Th1/Th2 mixed immune profile	https://vac.niaid.nih.gov/view?id=33
VAC	123	https://violinet.org/vaxjo/vaxjo_detail.php?c_vaxjo_id=123	BECC438b	VO:0005298	BECC438b vaccine adjuvant	TLR agonist vaccine adjuvant	Toll-like receptor 4	Th1/Th2 mixed immune profile	https://www.ncbi.nlm.nih.gov/pubmed/?term=28487429|https://www.ncbi.nlm.nih.gov/pubmed/?term=29861179|https://www.ncbi.nlm.nih.gov/pubmed/?term=33309485
VAC	122	https://violinet.org/vaxjo/vaxjo_detail.php?c_vaxjo_id=122	AlT4	VO:0005299	AlT4 vaccine adjuvant	combination vaccine adjuvant	Toll-like receptor 4	Th1/Th2 mixed immune profile	pmid: 40585270
VAC	121	https://violinet.org/vaxjo/vaxjo_detail.php?c_vaxjo_id=121	AlT3	VO:0005300	AlT3 vaccine adjuvant	combination vaccine adjuvant	Toll-like receptor 3	Th1/Th2 mixed immune profile	https://vac.niaid.nih.gov/view?id=21
VAC	113	https://violinet.org/vaxjo/vaxjo_detail.php?c_vaxjo_id=113	Alhydroxiquim-II	VO:0005301	Alhydroxiquim-II vaccine adjuvant	combination vaccine adjuvant	Toll-like receptor 7 | Toll-like receptor 8	Th1-biased immune profile	https://www.ncbi.nlm.nih.gov/pubmed/?term=33521604|https://www.ncbi.nlm.nih.gov/pubmed/?term=33654090
VAC	118	https://violinet.org/vaxjo/vaxjo_detail.php?c_vaxjo_id=118	Adjuplex+GLA	VO:0005302	Adjuplex+GLA vaccine adjuvant	combination vaccine adjuvant	Toll-like receptor 4	Th1/Th17 mixed immune profile	https://www.ncbi.nlm.nih.gov/pubmed/?term=32984856|https://www.ncbi.nlm.nih.gov/pubmed/?term=33444400|https://www.ncbi.nlm.nih.gov/pubmed/?term=33767689
VAC	117	https://violinet.org/vaxjo/vaxjo_detail.php?c_vaxjo_id=117	2F52	VO:0005303	2F52 vaccine adjuvant	synthetic vaccine adjuvant		Th1/Th2 mixed immune profile	https://www.ncbi.nlm.nih.gov/pubmed/?term=29751735
VAC	120	https://violinet.org/vaxjo/vaxjo_detail.php?c_vaxjo_id=120	Advax-CpG55.2	VO:0005324	Advax-CpG55.2 vaccine adjuvant	TLR agonist vaccine adjuvant	Toll-like receptor 9	Th1-biased immune profile	https://pubmed.ncbi.nlm.nih.gov/32636840/|https://www.ncbi.nlm.nih.gov/pubmed/?term=32849580|https://www.ncbi.nlm.nih.gov/pubmed/?term=33301675|https://www.ncbi.nlm.nih.gov/pubmed/?term=34069575
VAC	207	https://violinet.org/vaxjo/vaxjo_detail.php?c_vaxjo_id=207	VSA-2	VO:0005325	VSA-2 vaccine adjuvant	synthetic vaccine adjuvant		Th1/Th2 mixed immune profile	https://www.ncbi.nlm.nih.gov/pubmed/?term=32101001
VAC	206	https://violinet.org/vaxjo/vaxjo_detail.php?c_vaxjo_id=206	VSA-1	VO:0005326	VSA-1 vaccine adjuvant	synthetic vaccine adjuvant		Th1/Th2 mixed immune profile	https://www.ncbi.nlm.nih.gov/pubmed/?term=31657920
VAC	189	https://violinet.org/vaxjo/vaxjo_detail.php?c_vaxjo_id=189	rOv-ASP-1	VO:0005327	rOv-ASP-1 vaccine adjuvant	microbial derivative vaccine adjuvant		Th1-biased immune profile	https://www.ncbi.nlm.nih.gov/pubmed/?term=1583768|https://www.ncbi.nlm.nih.gov/pubmed/?term=18341617|https://www.ncbi.nlm.nih.gov/pubmed/?term=18675867|https://www.ncbi.nlm.nih.gov/pubmed/?term=22615877|https://www.ncbi.nlm.nih.gov/pubmed/?term=24681229|https://www.ncbi.nlm.nih.gov/pubmed/?term=25736195|https://www.ncbi.nlm.nih.gov/pubmed/?term=26795365|https://www.ncbi.nlm.nih.gov/pubmed/?term=2…
VAC	129	https://violinet.org/vaxjo/vaxjo_detail.php?c_vaxjo_id=129	dmLT (double mutant of heat-labile E.coli)	VO:0005329	dmLT vaccine adjuvant	microbial derivative vaccine adjuvant		Th1/Th17 mixed immune profile	https://www.ncbi.nlm.nih.gov/pubmed/?term=19897067|https://www.ncbi.nlm.nih.gov/pubmed/?term=21288994|https://www.ncbi.nlm.nih.gov/pubmed/?term=22202122|https://www.ncbi.nlm.nih.gov/pubmed/?term=23541621|https://www.ncbi.nlm.nih.gov/pubmed/?term=24453241|https://www.ncbi.nlm.nih.gov/pubmed/?term=25111827|https://www.ncbi.nlm.nih.gov/pubmed/?term=25803825|https://www.ncbi.nlm.nih.gov/pubmed/?term=…
VAC	127	https://violinet.org/vaxjo/vaxjo_detail.php?c_vaxjo_id=127	CPDI-01	VO:0005330	CPDI-01 vaccine adjuvant	synthetic vaccine adjuvant		Th1/Th2 mixed immune profile	https://pubmed.ncbi.nlm.nih.gov/10516626/|https://pubmed.ncbi.nlm.nih.gov/10799917/|https://pubmed.ncbi.nlm.nih.gov/12538044/|https://pubmed.ncbi.nlm.nih.gov/19428909/|https://pubmed.ncbi.nlm.nih.gov/21723901/|https://pubmed.ncbi.nlm.nih.gov/9013982/
VAC	205	https://violinet.org/vaxjo/vaxjo_detail.php?c_vaxjo_id=205	UM-3005	VO:0005337	UM-3005 vaccine adjuvant	TLR agonist vaccine adjuvant	Toll-like receptor 7 | Toll-like receptor 8	Th1-biased immune profile	https://www.ncbi.nlm.nih.gov/pubmed/32210973
VAC	204	https://violinet.org/vaxjo/vaxjo_detail.php?c_vaxjo_id=204	UM-3004	VO:0005353	UM-3004 vaccine adjuvant	TLR agonist vaccine adjuvant	Toll-like receptor 7 | Toll-like receptor 8	Th1-biased immune profile	https://www.ncbi.nlm.nih.gov/pubmed/32210973
VAC	203	https://violinet.org/vaxjo/vaxjo_detail.php?c_vaxjo_id=203	UM-3003	VO:0005354	UM-3003 vaccine adjuvant	TLR agonist vaccine adjuvant	Toll-like receptor 7 | Toll-like receptor 8	Th1-biased immune profile	https://www.ncbi.nlm.nih.gov/pubmed/32210973
VAC	171	https://violinet.org/vaxjo/vaxjo_detail.php?c_vaxjo_id=171	LTA1	VO:0005355	LTA1 vaccine adjuvant	microbial derivative vaccine adjuvant		Th1/Th2/Th17 mixed immune profile	https://www.ncbi.nlm.nih.gov/pubmed/22526674|https://www.ncbi.nlm.nih.gov/pubmed/26305793|https://www.ncbi.nlm.nih.gov/pubmed/31427449|https://www.ncbi.nlm.nih.gov/pubmed/31641151|https://www.ncbi.nlm.nih.gov/pubmed/31929548|https://www.ncbi.nlm.nih.gov/pubmed/33986280|https://www.ncbi.nlm.nih.gov/pubmed/34516780|https://www.ncbi.nlm.nih.gov/pubmed/6957164
AdjuvareDB	499	https://violinet.org/vaxjo/vaxjo_detail.php?c_vaxjo_id=499	Adjuvax	VO:0005356	Adjuvax vaccine adjuvant	carbohydrate vaccine adjuvant			DOI: 10.1021
AdjuvareDB	503	https://violinet.org/vaxjo/vaxjo_detail.php?c_vaxjo_id=503	Advax-CpG	VO:0005357	Advax-CpG vaccine adjuvant	TLR agonist vaccine adjuvant		Th1-biased immune profile	https://pubmed.ncbi.nlm.nih.gov/32636840/|https://www.ncbi.nlm.nih.gov/pubmed/?term=32849580|https://www.ncbi.nlm.nih.gov/pubmed/?term=33301675|https://www.ncbi.nlm.nih.gov/pubmed/?term=34069575
AdjuvareDB	504	https://violinet.org/vaxjo/vaxjo_detail.php?c_vaxjo_id=504	AS01B	VO:0005358	AS01B vaccine adjuvant	combination vaccine adjuvant	Toll-like receptor 4		https://www.fda.gov/media/107538/download#:~:text=The%20AS01B%20adjuvant%20suspension%20is,DOPC)%20and%20cholesterol%20in%20phosphate%2D
AdjuvareDB	505	https://violinet.org/vaxjo/vaxjo_detail.php?c_vaxjo_id=505	AS02A	VO:0005359	AS02A vaccine adjuvant	combination vaccine adjuvant	Toll-like receptor 4		https://clinicaltrials.gov/ct2/show/NCT00308061
AdjuvareDB	265	https://violinet.org/vaxjo/vaxjo_detail.php?c_vaxjo_id=265	Chitosan	VO:0005360	chitosan vaccine adjuvant	carbohydrate vaccine adjuvant		Th1/Th17 mixed immune profile	CHEBI:16261|PMID:24346613|PMID:34973993
AdjuvareDB	456	https://violinet.org/vaxjo/vaxjo_detail.php?c_vaxjo_id=456	Montanide IMS 1313	VO:0005361	Montanide IMS 1313 vaccine adjuvant	emulsion vaccine adjuvant			https://scialert.net/abstract/?doi=ijps.2018.167.174
AdjuvareDB	455	https://violinet.org/vaxjo/vaxjo_detail.php?c_vaxjo_id=455	Montanide ISA 206	VO:0005362	Montanide ISA 206 vaccine adjuvant	emulsion vaccine adjuvant			PMID:8961504
AdjuvareDB	454	https://violinet.org/vaxjo/vaxjo_detail.php?c_vaxjo_id=454	Montanide ISA 50	VO:0005363	Montanide ISA 50 vaccine adjuvant	emulsion vaccine adjuvant			http://vetarhiv.vef.unizg.hr/papers/74-2/raman.pdf
AdjuvareDB	442	https://violinet.org/vaxjo/vaxjo_detail.php?c_vaxjo_id=442	Tomatine	VO:0005364	Tomatine vaccine adjuvant	carbohydrate vaccine adjuvant			CHEBI:9630
AdjuvareDB	441	https://violinet.org/vaxjo/vaxjo_detail.php?c_vaxjo_id=441	Zymosan	VO:0005365	Zymosan vaccine adjuvant	carbohydrate vaccine adjuvant	C-type lectin domain family 7 member A		PMID:11380697
AdjuvareDB	452	https://violinet.org/vaxjo/vaxjo_detail.php?c_vaxjo_id=452	XtendIII	VO:0005366	XtendIII vaccine adjuvant	emulsion vaccine adjuvant
AdjuvareDB	453	https://violinet.org/vaxjo/vaxjo_detail.php?c_vaxjo_id=453	MPL + TDM	VO:0005367	MPL + TDM vaccine adjuvant	microbial derivative vaccine adjuvant	Toll-like receptor 4 | C-type lectin domain family 4 member E		https://www.sigmaaldrich.com/US/en/product/sigma/m6536
AdjuvareDB	459	https://violinet.org/vaxjo/vaxjo_detail.php?c_vaxjo_id=459	Syntex Adjuvant Formulation	VO:0005368	Syntex Adjuvant Formulation	synthetic vaccine adjuvant	nucleotide-binding oligomerization domain-containing protein 2		https://link.springer.com/protocol/10.1385/1-59259-083-7:229
AdjuvareDB	471	https://violinet.org/vaxjo/vaxjo_detail.php?c_vaxjo_id=471	dibutyl phthalate	VO:0005369	dibutyl phthalate vaccine adjuvant	synthetic vaccine adjuvant		Th17-biased immune profile	CHEBI:34687|PMID:26319029
AdjuvareDB	502	https://violinet.org/vaxjo/vaxjo_detail.php?c_vaxjo_id=502	glycerol	VO:0005370	glycerol vaccine adjuvant	synthetic vaccine adjuvant		Th17-biased immune profile	https://academic.oup.com/cid/article/45/10/1277/277413
AdjuvareDB	470	https://violinet.org/vaxjo/vaxjo_detail.php?c_vaxjo_id=470	Pam3Cys	VO:0005371	Pam3Cys vaccine adjuvant	TLR agonist vaccine adjuvant	Toll-like receptor 1 | Toll-like receptor 2	Th17-biased immune profile	PMID:24130558
AdjuvareDB	469	https://violinet.org/vaxjo/vaxjo_detail.php?c_vaxjo_id=469	Vaxfectin	VO:0005372	Vaxfectin vaccine adjuvant	liposome-based vaccine adjuvant		Th17-biased immune profile	PMID:21118032
VAC	201	https://violinet.org/vaxjo/vaxjo_detail.php?c_vaxjo_id=201	T-vant	VO:0005375	T-vant vaccine adjuvant	synthetic vaccine adjuvant	Toll-like receptor 4	Th1/Th2/Th17 mixed immune profile	https://www.ncbi.nlm.nih.gov/pubmed/?term=33498352|https://www.ncbi.nlm.nih.gov/pubmed/?term=34069796
VAC	183	https://violinet.org/vaxjo/vaxjo_detail.php?c_vaxjo_id=183	PIKA	VO:0005379	PIKA vaccine adjuvant	nucleic acid vaccine adjuvant	Toll-like receptor 3 | interferon-induced helicase C domain-containing protein 1 | antiviral innate immune response receptor RIG-I	Th1/Th2 mixed immune profile	https://www.ncbi.nlm.nih.gov/pubmed/?term=17484805|https://www.ncbi.nlm.nih.gov/pubmed/?term=20538850|https://www.ncbi.nlm.nih.gov/pubmed/?term=21468931|https://www.ncbi.nlm.nih.gov/pubmed/?term=26765968|https://www.ncbi.nlm.nih.gov/pubmed/?term=28118938|https://www.ncbi.nlm.nih.gov/pubmed/?term=29174316|https://www.ncbi.nlm.nih.gov/pubmed/?term=34766005
VAC	175	https://violinet.org/vaxjo/vaxjo_detail.php?c_vaxjo_id=175	Mastoparan 7	VO:0005380	Mastoparan 7 vaccine adjuvant	synthetic vaccine adjuvant		Th2-biased immune profile	https://www.ncbi.nlm.nih.gov/pubmed/?term=31068425|https://www.ncbi.nlm.nih.gov/pubmed/?term=32047657|https://www.ncbi.nlm.nih.gov/pubmed/?term=34566991
VAC	174	https://violinet.org/vaxjo/vaxjo_detail.php?c_vaxjo_id=174	Mast Cell Activator Small Muscles	VO:0005381	Mast cell activator small molecules vaccine adjuvant	synthetic vaccine adjuvant		Th2-biased immune profile	https://www.ncbi.nlm.nih.gov/pubmed/?term=34566991
VAC	186	https://violinet.org/vaxjo/vaxjo_detail.php?c_vaxjo_id=186	Precision Vaccines Program (PVP)-037	VO:0005382	Precision Vaccines Program (PVP)-037 vaccine adjuvant	synthetic vaccine adjuvant		Th1-biased immune profile	https://vac.niaid.nih.gov/view?id=56
VAC	148	https://violinet.org/vaxjo/vaxjo_detail.php?c_vaxjo_id=148	BECC470s	VO:0005383	BECC470s vaccine adjuvant	TLR agonist vaccine adjuvant	Toll-like receptor 4	Th1/Th2 mixed immune profile	https://vac.niaid.nih.gov/view?id=60
VAC	200	https://violinet.org/vaxjo/vaxjo_detail.php?c_vaxjo_id=200	TRAC478	VO:0005384	TRAC478 vaccine adjuvant	TLR agonist vaccine adjuvant	Toll-like receptor 4 | Toll-like receptor 7 | Toll-like receptor 8	Th1-biased immune profile	https://vac.niaid.nih.gov/view?id=48
VAC	159	https://violinet.org/vaxjo/vaxjo_detail.php?c_vaxjo_id=159	GLA-3M-052-LS	VO:0005385	GLA-3M-052-LS vaccine adjuvant	combination vaccine adjuvant	Toll-like receptor 4	Th1/Th17 mixed immune profile	https://www.ncbi.nlm.nih.gov/pubmed/?term=34248966|https://www.ncbi.nlm.nih.gov/pubmed/?term=34795290
VAC	142	https://violinet.org/vaxjo/vaxjo_detail.php?c_vaxjo_id=142	3M-052-SE	VO:0005386	3M-052-SE vaccine adjuvant	TLR agonist vaccine adjuvant	Toll-like receptor 7 | Toll-like receptor 8	Th1-biased immune profile	https://www.ncbi.nlm.nih.gov/pubmed/?term=28429728|https://www.ncbi.nlm.nih.gov/pubmed/?term=30089691|https://www.ncbi.nlm.nih.gov/pubmed/?term=32213623|https://www.ncbi.nlm.nih.gov/pubmed/?term=34131024|https://www.ncbi.nlm.nih.gov/pubmed/?term=34972105|https://www.ncbi.nlm.nih.gov/pubmed/?term=35572573
VAC	141	https://violinet.org/vaxjo/vaxjo_detail.php?c_vaxjo_id=141	3M-052-Alum	VO:0005387	3M-052-Alum vaccine adjuvant	mineral salt vaccine adjuvant		Th1-biased immune profile	https://www.ncbi.nlm.nih.gov/pubmed/?term=27847326|https://www.ncbi.nlm.nih.gov/pubmed/?term=32561559|https://www.ncbi.nlm.nih.gov/pubmed/?term=33971664|https://www.ncbi.nlm.nih.gov/pubmed/?term=34117252|https://www.ncbi.nlm.nih.gov/pubmed/?term=34266981
VAC	198	https://violinet.org/vaxjo/vaxjo_detail.php?c_vaxjo_id=198	SWE	VO:0005388	SWE vaccine adjuvant	emulsion vaccine adjuvant		Th1/Th17 mixed immune profile	https://www.ncbi.nlm.nih.gov/pubmed/?term=30849373|https://www.ncbi.nlm.nih.gov/pubmed/?term=32411401
VAC	196	https://violinet.org/vaxjo/vaxjo_detail.php?c_vaxjo_id=196	SQ	VO:0005389	SQ vaccine adjuvant	emulsion vaccine adjuvant		Th1-biased immune profile	https://www.ncbi.nlm.nih.gov/pubmed/?term=33688647
VAC	170	https://violinet.org/vaxjo/vaxjo_detail.php?c_vaxjo_id=170	LQ	VO:0005390	LQ vaccine adjuvant	tensoactive compound vaccine adjuvant		Th1-biased immune profile	https://www.ncbi.nlm.nih.gov/pubmed/?term=32156809|https://www.ncbi.nlm.nih.gov/pubmed/?term=33688647
VAC	176	https://violinet.org/vaxjo/vaxjo_detail.php?c_vaxjo_id=176	MicroCyrstalline Tyrosine® (MCT)	VO:0005419	MicroCrystalline Tyrosine vaccine adjuvant	particulate antigen delivery system vaccine adjuvant		Th1-biased immune profile	https://www.ncbi.nlm.nih.gov/pubmed/?term=28347293|https://www.ncbi.nlm.nih.gov/pubmed/?term=28468322|https://www.ncbi.nlm.nih.gov/pubmed/?term=28953265|https://www.ncbi.nlm.nih.gov/pubmed/?term=29592962
VAC	163	https://violinet.org/vaxjo/vaxjo_detail.php?c_vaxjo_id=163	GLA-SE	VO:0005420	GLA-SE vaccine adjuvant	TLR agonist vaccine adjuvant	Toll-like receptor 4	Th1-biased immune profile	https://clinicaltrials.gov/ct2/show/NCT01484548|https://clinicaltrials.gov/ct2/show/NCT01751048|https://clinicaltrials.gov/ct2/show/NCT02071758|https://www.ncbi.nlm.nih.gov/pubmed/?term=20944089|https://www.ncbi.nlm.nih.gov/pubmed/?term=21060869|https://www.ncbi.nlm.nih.gov/pubmed/?term=27142329
VAC	162	https://violinet.org/vaxjo/vaxjo_detail.php?c_vaxjo_id=162	GLA-LSQ	VO:0005421	GLA-SLQ vaccine adjuvant	combination vaccine adjuvant	Toll-like receptor 4	Th1/Th2 mixed immune profile	https://www.ncbi.nlm.nih.gov/pubmed/?term=22896687|https://www.ncbi.nlm.nih.gov/pubmed/?term=24465426|https://www.ncbi.nlm.nih.gov/pubmed/?term=24551202|https://www.ncbi.nlm.nih.gov/pubmed/?term=24556505|https://www.ncbi.nlm.nih.gov/pubmed/?term=26541135|https://www.ncbi.nlm.nih.gov/pubmed/?term=26862758|https://www.ncbi.nlm.nih.gov/pubmed/?term=31174937|https://www.ncbi.nlm.nih.gov/pubmed/?term=…
VAC	194	https://violinet.org/vaxjo/vaxjo_detail.php?c_vaxjo_id=194	SLA-LSQ	VO:0005422	SLA-LSQ vaccine adjuvant	combination vaccine adjuvant	Toll-like receptor 4	Th1-biased immune profile	https://www.ncbi.nlm.nih.gov/pubmed/?term=30302281
VAC	195	https://violinet.org/vaxjo/vaxjo_detail.php?c_vaxjo_id=195	SLA-SE	VO:0005423	SLA-SE vaccine adjuvant	TLR agonist vaccine adjuvant	Toll-like receptor 4		https://www.ncbi.nlm.nih.gov/pubmed/?term=30386348|https://www.ncbi.nlm.nih.gov/pubmed/?term=31149350|https://www.ncbi.nlm.nih.gov/pubmed/?term=31891152|https://www.ncbi.nlm.nih.gov/pubmed/?term=32540272|https://www.ncbi.nlm.nih.gov/pubmed/?term=35459225
VAC	160	https://violinet.org/vaxjo/vaxjo_detail.php?c_vaxjo_id=160	GLA-AF	VO:0005424	GLA-AF vaccine adjuvant	TLR agonist vaccine adjuvant	Toll-like receptor 4	Th1-biased immune profile	https://www.ncbi.nlm.nih.gov/pubmed/?term=22896687|https://www.ncbi.nlm.nih.gov/pubmed/?term=24465426|https://www.ncbi.nlm.nih.gov/pubmed/?term=24551202|https://www.ncbi.nlm.nih.gov/pubmed/?term=24556505|https://www.ncbi.nlm.nih.gov/pubmed/?term=26541135|https://www.ncbi.nlm.nih.gov/pubmed/?term=26862758|https://www.ncbi.nlm.nih.gov/pubmed/?term=31174937|https://www.ncbi.nlm.nih.gov/pubmed/?term=…
VAC	173	https://violinet.org/vaxjo/vaxjo_detail.php?c_vaxjo_id=173	MAS-1	VO:0005471	MAS-1 vaccine adjuvant	synthetic vaccine adjuvant		Th1/Th2 mixed immune profile	https://clinicaltrials.gov/ct2/show/NCT02118077|https://clinicaltrials.gov/ct2/show/NCT02500680|https://clinicaltrials.gov/ct2/show/NCT03624062|https://www.ncbi.nlm.nih.gov/pubmed/?term=23595760|https://www.ncbi.nlm.nih.gov/pubmed/?term=24783964|https://www.ncbi.nlm.nih.gov/pubmed/?term=34429319|https://www.ncbi.nlm.nih.gov/pubmed/?term=34926305
VAC	188	https://violinet.org/vaxjo/vaxjo_detail.php?c_vaxjo_id=188	Pro-LNG-S	VO:0005472	ProLNG-S vaccine adjuvant	emulsion vaccine adjuvant		Th1-biased immune profile	https://www.ncbi.nlm.nih.gov/pubmed/?term=36635335
VAC	152	https://violinet.org/vaxjo/vaxjo_detail.php?c_vaxjo_id=152	CAF-09	VO:0005473	CAF09b vaccine adjuvant	liposome-based vaccine adjuvant		Th1-biased immune profile	https://clinicaltrials.gov/ct2/show/NCT03715985|https://www.ncbi.nlm.nih.gov/pubmed/?term=33352684|https://www.ncbi.nlm.nih.gov/pubmed/?term=35036074|https://www.ncbi.nlm.nih.gov/pubmed/?term=35163772
VAC	140	https://violinet.org/vaxjo/vaxjo_detail.php?c_vaxjo_id=140	3M-052-AF	VO:0005474	3M-052-AF vaccine adjuvant	TLR agonist vaccine adjuvant		Th1-biased immune profile	https://clinicaltrials.gov/ct2/show/NCT04177355|https://clinicaltrials.gov/ct2/show/NCT04915768|https://clinicaltrials.gov/ct2/show/NCT05471076|https://clinicaltrials.gov/ct2/show/NCT05781542|https://www.ncbi.nlm.nih.gov/pubmed/?term=27847326|https://www.ncbi.nlm.nih.gov/pubmed/?term=36274085
VAC	179	https://violinet.org/vaxjo/vaxjo_detail.php?c_vaxjo_id=179	NanoAlum	VO:0005475	NanoAlum vaccine adjuvant	mineral salt vaccine adjuvant		Th1-biased immune profile	https://www.ncbi.nlm.nih.gov/pubmed/?term=30622742|https://www.ncbi.nlm.nih.gov/pubmed/?term=31930264
VAC	180	https://violinet.org/vaxjo/vaxjo_detail.php?c_vaxjo_id=180	Nanostructured Lipid Carrier (NLC)	VO:0005476	Nanostructured Lipid Carrier (NLC) vaccine adjuvant	liposome-based vaccine adjuvant		Th1-biased immune profile	https://clinicaltrials.gov/ct2/show/NCT05370040|https://www.ncbi.nlm.nih.gov/pubmed/?term=24551202|https://www.ncbi.nlm.nih.gov/pubmed/?term=34058388|https://www.ncbi.nlm.nih.gov/pubmed/?term=35308783|https://www.ncbi.nlm.nih.gov/pubmed/?term=35911728|https://www.ncbi.nlm.nih.gov/pubmed/?term=36323666|https://www.ncbi.nlm.nih.gov/pubmed/?term=36589712
VAC	192	https://violinet.org/vaxjo/vaxjo_detail.php?c_vaxjo_id=192	SLA-AF	VO:0005482	SLA-AF vaccine adjuvant	TLR agonist vaccine adjuvant		Th1-biased immune profile	https://www.ncbi.nlm.nih.gov/pubmed/?term=32983577|https://www.ncbi.nlm.nih.gov/pubmed/?term=35459225
VAC	151	https://violinet.org/vaxjo/vaxjo_detail.php?c_vaxjo_id=151	CAF-01	VO:0005483	CAF01 vaccine adjuvant	liposome-based vaccine adjuvant	C-type lectin domain family 4 member E	Th1/Th17 mixed immune profile	https://clinicaltrials.gov/ct2/show/NCT00922363|https://clinicaltrials.gov/ct2/show/NCT01009762|https://clinicaltrials.gov/ct2/show/NCT01141205|https://clinicaltrials.gov/ct2/show/NCT02787109|https://clinicaltrials.gov/ct2/show/NCT03926728|https://www.ncbi.nlm.nih.gov/pubmed/?term=18776936|https://www.ncbi.nlm.nih.gov/pubmed/?term=21124731|https://www.ncbi.nlm.nih.gov/pubmed/?term=26394776|https:…
VAC	149	https://violinet.org/vaxjo/vaxjo_detail.php?c_vaxjo_id=149	BI-Eng2	VO:0005507	Bl-Eng2 vaccine adjuvant	microbial derivative vaccine adjuvant	C-type lectin domain family 6 member A | C-type lectin domain family 4 member E	Th1/Th2 mixed immune profile	Pubmed:28793349|Pubmed:31900406
VAC	150	https://violinet.org/vaxjo/vaxjo_detail.php?c_vaxjo_id=150	BI-Eng2+Adjuplex	VO:0005508	Bl-Eng2+Adjuplex vaccine adjuvant	combination vaccine adjuvant		Th1/Th2 mixed immune profile	Pubmed:33735218
VAC	164	https://violinet.org/vaxjo/vaxjo_detail.php?c_vaxjo_id=164	IL-12-MOP	VO:0005509	IL-12-MOP (CTX-1796) vaccine adjuvant	nucleic acid vaccine adjuvant		Th1-biased immune profile	Pubmed:39047117
VAC	156	https://violinet.org/vaxjo/vaxjo_detail.php?c_vaxjo_id=156	Evax-B	VO:0005510	EVAX-B vaccine adjuvant	emulsion vaccine adjuvant		Th1/Th2 mixed immune profile	Pubmed:33051497
VAC	157	https://violinet.org/vaxjo/vaxjo_detail.php?c_vaxjo_id=157	Evax-S	VO:0005511	EVAX-S vaccine adjuvant	emulsion vaccine adjuvant		Th1/Th2 mixed immune profile	Pubmed:33051497
VAC	472	https://violinet.org/vaxjo/vaxjo_detail.php?c_vaxjo_id=472	ME-F-1051	VO:0005512	ME-F-1051 (VesiVax®) vaccine adjuvant	liposome-based vaccine adjuvant			Pubmed:16713037|Pubmed:19835825|Pubmed:21545821|Pubmed:23313243|Pubmed:26312747|Pubmed:27997339|Pubmed:28922045|Pubmed:29420901|Pubmed:3568049
VAC	500	https://violinet.org/vaxjo/vaxjo_detail.php?c_vaxjo_id=500	ME-F-1122	VO:0005513	ME-F-1122 vaccine adjuvant	liposome-based vaccine adjuvant		Th1-biased immune profile	Pubmed:23313243|Pubmed:26312747|Pubmed:27997339|Pubmed:35680499|Pubmed:19835825|Pubmed:21545821|Pubmed:16713037
VAC	473	https://violinet.org/vaxjo/vaxjo_detail.php?c_vaxjo_id=473	CpG 1018	VO:0005514	CpG 1018 vaccine adjuvant	TLR agonist vaccine adjuvant	Toll-like receptor 9	Th1-biased immune profile	Pubmed:24464743|Pubmed:33649322|Pubmed:33873199|Pubmed:33888840|Pubmed:38570604|Pubmed:35927132|Pubmed:35869085|Pubmed:37703367|Pubmed:39231203|https://www.cancer.gov/publications/dictionaries/cancer-drug/def/iss-1018-cpg-oligodeoxynucleotide|https://www.drugbank.ca/drugs/DB05463
VAC	143	https://violinet.org/vaxjo/vaxjo_detail.php?c_vaxjo_id=143	7DW8-5	VO:0005515	7DW8-5 vaccine adjuvant	synthetic vaccine adjuvant		Th1-biased immune profile	PMID:28483194
AdjuvareDB	372	https://violinet.org/vaxjo/vaxjo_detail.php?c_vaxjo_id=372	1P7	VO:0005516	1P7 vaccine adjuvant	TLR agonist vaccine adjuvant	Toll-like receptor 9	Th1-biased immune profile	PMID:18479788
AdjuvareDB	402	https://violinet.org/vaxjo/vaxjo_detail.php?c_vaxjo_id=402	3DSNA	VO:0005517	3DSNA vaccine adjuvant	particulate antigen delivery system vaccine adjuvant	Toll-like receptor 9	Th1-biased immune profile	PMID:31244959
AdjuvareDB	309	https://violinet.org/vaxjo/vaxjo_detail.php?c_vaxjo_id=309	3pRNA	VO:0005518	3pRNA vaccine adjuvant	nucleic acid vaccine adjuvant	interferon-induced helicase C domain-containing protein 1	Th1-biased immune profile	PMID:26819202
AdjuvareDB	276	https://violinet.org/vaxjo/vaxjo_detail.php?c_vaxjo_id=276	ADP-ribosylating adjuvant	VO:0005520	ADP-ribosylating vaccine adjuvant	microbial derivative vaccine adjuvant		Th1/Th17 mixed immune profile	PMID:35418673
AdjuvareDB	243	https://violinet.org/vaxjo/vaxjo_detail.php?c_vaxjo_id=243	AH:CpG	VO:0005521	AH:CpG vaccine adjuvant	combination vaccine adjuvant	Toll-like receptor 9	Th1-biased immune profile	PMID:34031655
AdjuvareDB	404	https://violinet.org/vaxjo/vaxjo_detail.php?c_vaxjo_id=404	Aikejia	VO:0005522	Aikejia vaccine adjuvant	microbial derivative vaccine adjuvant		Th1-biased immune profile	PMID:31293651
AdjuvareDB	462	https://violinet.org/vaxjo/vaxjo_detail.php?c_vaxjo_id=462	Al-BSA-Ce6 NPs	VO:0005523	Al-BSA-Ce6 NPs vaccine adjuvant	particulate antigen delivery system vaccine adjuvant		Th1-biased immune profile	PMID:32240675
AdjuvareDB	212	https://violinet.org/vaxjo/vaxjo_detail.php?c_vaxjo_id=212	Alarmin IL-33	VO:0005524	Alarmin vaccine adjuvant	cytokine vaccine adjuvant		Th1-biased immune profile	PMID:24448242
AdjuvareDB	346	https://violinet.org/vaxjo/vaxjo_detail.php?c_vaxjo_id=346	ALF	VO:0005525	ALF vaccine adjuvant	liposome-based vaccine adjuvant		Th2-biased immune profile	PMID:29432824
AdjuvareDB	235	https://violinet.org/vaxjo/vaxjo_detail.php?c_vaxjo_id=235	Algel-IMDQ	VO:0005526	Algel-IMDQ vaccine adjuvant	combination vaccine adjuvant	Toll-like receptor 7 | Toll-like receptor 8	Th1-biased immune profile	PMID:33485468
AdjuvareDB	344	https://violinet.org/vaxjo/vaxjo_detail.php?c_vaxjo_id=344	AlO(OH)-polymer nanoparticles	VO:0005527	AlO(OH)-polymer nanoparticle vaccine adjuvant	particulate antigen delivery system vaccine adjuvant		Th1-biased immune profile	PMID:29375970
AdjuvareDB	335	https://violinet.org/vaxjo/vaxjo_detail.php?c_vaxjo_id=335	Alum and IL-10	VO:0005528	Alum and IL-10 vaccine adjuvant	combination vaccine adjuvant		Th2-biased immune profile	PMID:29349774
AdjuvareDB	446	https://violinet.org/vaxjo/vaxjo_detail.php?c_vaxjo_id=446	Alum/CpG-based formulation	VO:0005529	Alum/CpG-based formulation vaccine adjuvant	combination vaccine adjuvant	Toll-like receptor 9	Th1/Th2 mixed immune profile	PMID:28220116
AdjuvareDB	391	https://violinet.org/vaxjo/vaxjo_detail.php?c_vaxjo_id=391	AmpB	VO:0005530	AmpB vaccine adjuvant	microbial derivative vaccine adjuvant	Toll-like receptor 2 | Toll-like receptor 4	Th1-biased immune profile	PMID:30470547
AdjuvareDB	447	https://violinet.org/vaxjo/vaxjo_detail.php?c_vaxjo_id=447	ANXA2	VO:0005531	ANXA2 vaccine adjuvant	cytokine vaccine adjuvant		Th1-biased immune profile	PMID:26885373
AdjuvareDB	257	https://violinet.org/vaxjo/vaxjo_detail.php?c_vaxjo_id=257	AP adjuvant	VO:0005532	AP vaccine adjuvant	synthetic vaccine adjuvant	Toll-like receptor 3	Th1-biased immune profile	PMID:34766215
AdjuvareDB	340	https://violinet.org/vaxjo/vaxjo_detail.php?c_vaxjo_id=340	APS	VO:0005533	APS vaccine adjuvant	carbohydrate vaccine adjuvant		Th1/Th2 mixed immune profile	PMID:23006659
AdjuvareDB	334	https://violinet.org/vaxjo/vaxjo_detail.php?c_vaxjo_id=334	AS01	VO:0005534	AS01 vaccine adjuvant	combination vaccine adjuvant	Toll-like receptor 4	Th1-biased immune profile	PMID:29263880
AdjuvareDB	361	https://violinet.org/vaxjo/vaxjo_detail.php?c_vaxjo_id=361	Babassu aqueous extract	VO:0005535	Babassu aqueous extract vaccine adjuvant	carbohydrate vaccine adjuvant		Th1-biased immune profile	PMID:21276258
AdjuvareDB	415	https://violinet.org/vaxjo/vaxjo_detail.php?c_vaxjo_id=415	BVP22	VO:0005536	BVP22 vaccine adjuvant	fusion protein vaccine adjuvant		Th1-biased immune profile	PMID:11440628|PMID:22720700
AdjuvareDB	373	https://violinet.org/vaxjo/vaxjo_detail.php?c_vaxjo_id=373	C3 adjuvant	VO:0005537	C3 vaccine adjuvant	fusion protein vaccine adjuvant		Th2-biased immune profile	PMID:16944576|PMID:8553069|PMID:11429124
AdjuvareDB	396	https://violinet.org/vaxjo/vaxjo_detail.php?c_vaxjo_id=396	C60(OH)22	VO:0005538	C60(OH)22 vaccine adjuvant	synthetic vaccine adjuvant	Toll-like receptor	Th1-biased immune profile	PMID:30678964
AdjuvareDB	349	https://violinet.org/vaxjo/vaxjo_detail.php?c_vaxjo_id=349	CA-CpG	VO:0005539	CA-CpG vaccine adjuvant	combination vaccine adjuvant	Toll-like receptor 9	Th1-biased immune profile	PMID:29720976
AdjuvareDB	294	https://violinet.org/vaxjo/vaxjo_detail.php?c_vaxjo_id=294	CAF04	VO:0005540	CAF04 vaccine adjuvant	combination vaccine adjuvant	C-type lectin domain family 4 member E	Th1-biased immune profile	PMID:29964134
AdjuvareDB	352	https://violinet.org/vaxjo/vaxjo_detail.php?c_vaxjo_id=352	CAF05	VO:0005541	CAF05 vaccine adjuvant	combination vaccine adjuvant	Toll-like receptor 3	Th1/Th17 mixed immune profile	PMID:22095092
AdjuvareDB	364	https://violinet.org/vaxjo/vaxjo_detail.php?c_vaxjo_id=364	CAF06	VO:0005542	CAF06 vaccine adjuvant	synthetic vaccine adjuvant	C-type lectin domain family 4 member E	Th1/Th17 mixed immune profile	PMID:21042837|PMID:30396811
AdjuvareDB	451	https://violinet.org/vaxjo/vaxjo_detail.php?c_vaxjo_id=451	CAF19	VO:0005543	CAF19 vaccine adjuvant	emulsion vaccine adjuvant	C-type lectin domain family 4 member E	Th1/Th2 mixed immune profile	PMID:28516400
AdjuvareDB	393	https://violinet.org/vaxjo/vaxjo_detail.php?c_vaxjo_id=393	CAF23	VO:0005544	CAF23 vaccine adjuvant	combination vaccine adjuvant	C-type lectin domain family 4 member E	Th1-biased immune profile	PMID:30609354
AdjuvareDB	351	https://violinet.org/vaxjo/vaxjo_detail.php?c_vaxjo_id=351	CAF24a	VO:0005545	CAF24a vaccine adjuvant	combination vaccine adjuvant	Toll-like receptor 3 | C-type lectin domain family 4 member E	Th1-biased immune profile	PMID:29760705
AdjuvareDB	288	https://violinet.org/vaxjo/vaxjo_detail.php?c_vaxjo_id=288	Candida skin test reagent	VO:0005546	Candida skin test reagent vaccine adjuvant	microbial derivative vaccine adjuvant	C-type lectin domain family 7 member A	Th1/Th17 mixed immune profile	PMID:24135577|PMID:30245818
AdjuvareDB	421	https://violinet.org/vaxjo/vaxjo_detail.php?c_vaxjo_id=421	carbon-silica nanocomposite	VO:0005547	carbon-silica nanocomposite vaccine adjuvant	particulate antigen delivery system vaccine adjuvant		Th1-biased immune profile	PMID:31909977
AdjuvareDB	271	https://violinet.org/vaxjo/vaxjo_detail.php?c_vaxjo_id=271	caspase-1	VO:0005548	caspase-1 vaccine adjuvant	cytokine vaccine adjuvant		Th1/Th17 mixed immune profile	PMID:35177300
AdjuvareDB	245	https://violinet.org/vaxjo/vaxjo_detail.php?c_vaxjo_id=245	CBP-12	VO:0005549	CBP-12 vaccine adjuvant	synthetic vaccine adjuvant	C-type lectin domain family 9 member A	Th1-biased immune profile	PMID:34158852
AdjuvareDB	339	https://violinet.org/vaxjo/vaxjo_detail.php?c_vaxjo_id=339	CCL19	VO:0005550	CCL19 vaccine adjuvant	cytokine vaccine adjuvant		Th1/Th2 mixed immune profile	PMID:23099886
AdjuvareDB	283	https://violinet.org/vaxjo/vaxjo_detail.php?c_vaxjo_id=283	CCL21 and IL1β	VO:0005551	CCL21 and IL1β vaccine adjuvant	combination vaccine adjuvant		Th1/Th17 mixed immune profile	PMID:36037155
AdjuvareDB	322	https://violinet.org/vaxjo/vaxjo_detail.php?c_vaxjo_id=322	GPI-CCL28	VO:0005552	GPI-CCL28 vaccine adjuvant	cytokine vaccine adjuvant		Th1-biased immune profile	PMID:28067290
AdjuvareDB	450	https://violinet.org/vaxjo/vaxjo_detail.php?c_vaxjo_id=450	CCL3	VO:0005553	CCL3 vaccine adjuvant	cytokine vaccine adjuvant		Th1-biased immune profile	PMID:20420712
AdjuvareDB	432	https://violinet.org/vaxjo/vaxjo_detail.php?c_vaxjo_id=432	CCL34	VO:0005554	CCL34 vaccine adjuvant	cytokine vaccine adjuvant		Th1-biased immune profile	PMID:32439945
AdjuvareDB	369	https://violinet.org/vaxjo/vaxjo_detail.php?c_vaxjo_id=369	CCL5 adjuvant	VO:0005555	CCL5 vaccine adjuvant	cytokine vaccine adjuvant		Th1-biased immune profile	PMID:20233026
AdjuvareDB	222	https://violinet.org/vaxjo/vaxjo_detail.php?c_vaxjo_id=222	CD226	VO:0005556	CD226 vaccine adjuvant	cytokine vaccine adjuvant		Th1-biased immune profile	PMID:25582686
AdjuvareDB	210	https://violinet.org/vaxjo/vaxjo_detail.php?c_vaxjo_id=210	CDG	VO:0005557	CDG vaccine adjuvant	microbial derivative vaccine adjuvant	protein MB21D1	Th1/Th2/Th17 mixed immune profile	PMID:24307739
AdjuvareDB	297	https://violinet.org/vaxjo/vaxjo_detail.php?c_vaxjo_id=297	CGAMP	VO:0005558	CGAMP vaccine adjuvant	nucleic acid vaccine adjuvant	protein MB21D1	Th1/Th2 mixed immune profile	PMID:23989956|PMID:36420215
AdjuvareDB	440	https://violinet.org/vaxjo/vaxjo_detail.php?c_vaxjo_id=440	Chitin	VO:0005559	Chitin vaccine adjuvant	carbohydrate vaccine adjuvant	C-type lectin domain family 7 member A | Toll-like receptor 2 | protein MB21D1	Th2-biased immune profile	PMID:20656945
AdjuvareDB	233	https://violinet.org/vaxjo/vaxjo_detail.php?c_vaxjo_id=233	CITCO	VO:0005560	CITCO vaccine adjuvant	synthetic vaccine adjuvant		Th1-biased immune profile	PMID:33233444
AdjuvareDB	389	https://violinet.org/vaxjo/vaxjo_detail.php?c_vaxjo_id=389	CL429	VO:0005573	CL429 vaccine adjuvant	synthetic vaccine adjuvant	Toll-like receptor 2 | Toll-like receptor 6 | Toll-like receptor 9	Th1-biased immune profile	PMID:30470547
AdjuvareDB	356	https://violinet.org/vaxjo/vaxjo_detail.php?c_vaxjo_id=356	CnB	VO:0005574	CnB vaccine adjuvant	synthetic vaccine adjuvant		Th1-biased immune profile	PMID:21447603|PMID:22652401
AdjuvareDB	238	https://violinet.org/vaxjo/vaxjo_detail.php?c_vaxjo_id=238	CoVaccine HT™	VO:0005575	CoVaccine HT™ vaccine adjuvant	emulsion vaccine adjuvant	Toll-like receptor 2 | Toll-like receptor 4	Th1-biased immune profile	PMID:33688645
AdjuvareDB	284	https://violinet.org/vaxjo/vaxjo_detail.php?c_vaxjo_id=284	CPG 7909	VO:0005576	CPG 7909 vaccine adjuvant	TLR agonist vaccine adjuvant	Toll-like receptor 9	Th1-biased immune profile	PMID:37696935
AdjuvareDB	320	https://violinet.org/vaxjo/vaxjo_detail.php?c_vaxjo_id=320	CpG andDcMNPs	VO:0005577	CpG and DcMNP vaccine adjuvant	combination vaccine adjuvant	Toll-like receptor 9	Th1-biased immune profile	PMID:27717915
AdjuvareDB	266	https://violinet.org/vaxjo/vaxjo_detail.php?c_vaxjo_id=266	CpG M362	VO:0005578	CpG M362 vaccine adjuvant	TLR agonist vaccine adjuvant	Toll-like receptor 9	Th1-biased immune profile	PMID:34975324
AdjuvareDB	221	https://violinet.org/vaxjo/vaxjo_detail.php?c_vaxjo_id=221	CpG oligodeoxynucleotide 1826	VO:0005579	CpG oligodeoxynucleotide 1826 (CAF10) vaccine adjuvant	TLR agonist vaccine adjuvant	Toll-like receptor 9	Th1-biased immune profile	PMID:25529567
AdjuvareDB	419	https://violinet.org/vaxjo/vaxjo_detail.php?c_vaxjo_id=419	CpG-MUC1-hydrogel	VO:0005580	CpG-MUC1-hydrogel vaccine adjuvant	combination vaccine adjuvant	Toll-like receptor 9	Th1-biased immune profile	PMID:31747745
AdjuvareDB	385	https://violinet.org/vaxjo/vaxjo_detail.php?c_vaxjo_id=385	CpG-ODN and Coa-ASC16	VO:0005581	CpG-ODN and Coa-ASC16 vaccine adjuvant	combination vaccine adjuvant	Toll-like receptor 9	Th1-biased immune profile	PMID:30364187
AdjuvareDB	312	https://violinet.org/vaxjo/vaxjo_detail.php?c_vaxjo_id=312	Cry proteins	VO:0005582	Cry protein vaccine adjuvant	microbial derivative vaccine adjuvant	Toll-like receptor 4		PMID:27105772
AdjuvareDB	375	https://violinet.org/vaxjo/vaxjo_detail.php?c_vaxjo_id=375	CS3 adjuvant	VO:0005583	CS3 vaccine adjuvant	carbohydrate vaccine adjuvant	Toll-like receptor 2 | Toll-like receptor 4 | C-type lectin domain family 7 member A	Th1/Th17 mixed immune profile	PMID:16514157
AdjuvareDB	213	https://violinet.org/vaxjo/vaxjo_detail.php?c_vaxjo_id=213	CTA	VO:0005584	CTA vaccine adjuvant	microbial derivative vaccine adjuvant		Th1-biased immune profile	PMID:24631089
AdjuvareDB	443	https://violinet.org/vaxjo/vaxjo_detail.php?c_vaxjo_id=443	CTA1-M2e-DD	VO:0005585	CTA1-M2e-DD vaccine adjuvant	microbial derivative vaccine adjuvant		Th17-biased immune profile	PMID:18243429
Vaxjo 1.0	111	https://violinet.org/vaxjo/vaxjo_detail.php?c_vaxjo_id=111	CTA2B	VO:0005586	CTA2B vaccine adjuvant	microbial derivative vaccine adjuvant		Th1-biased immune profile
AdjuvareDB	215	https://violinet.org/vaxjo/vaxjo_detail.php?c_vaxjo_id=215	CTB	VO:0005587	CTB vaccine adjuvant	microbial derivative vaccine adjuvant		Th1-biased immune profile	PMID:24741585
AdjuvareDB	250	https://violinet.org/vaxjo/vaxjo_detail.php?c_vaxjo_id=250	curcumin	VO:0005588	curcumin vaccine adjuvant	plant-derived vaccine adjuvant		Th1-biased immune profile	PMID:34485117
AdjuvareDB	261	https://violinet.org/vaxjo/vaxjo_detail.php?c_vaxjo_id=261	CVC1302	VO:0005589	CVC1302 vaccine adjuvant	synthetic vaccine adjuvant	Toll-like receptor 4 | nucleotide-binding oligomerization domain-containing protein 2 | C-type lectin domain family 7 member A	Th1-biased immune profile	PMID:34867941
AdjuvareDB	289	https://violinet.org/vaxjo/vaxjo_detail.php?c_vaxjo_id=289	CXCL10-mucin-GPI	VO:0005590	CXCL10-mucin-GPI vaccine adjuvant	cytokine vaccine adjuvant			PMID:24023642
AdjuvareDB	449	https://violinet.org/vaxjo/vaxjo_detail.php?c_vaxjo_id=449	CXC11	VO:0005591	CXCL11 vaccine adjuvant	cytokine vaccine adjuvant		Th1-biased immune profile	PMID:23928465
AdjuvareDB	298	https://violinet.org/vaxjo/vaxjo_detail.php?c_vaxjo_id=298	CXCL11-Fc	VO:0005592	CXCL11-Fc vaccine adjuvant	cytokine vaccine adjuvant			PMID:23928465
AdjuvareDB	300	https://violinet.org/vaxjo/vaxjo_detail.php?c_vaxjo_id=300	CXCL9	VO:0005593	CXCL9 vaccine adjuvant	cytokine vaccine adjuvant		Th1-biased immune profile	PMID:23928465
AdjuvareDB	305	https://violinet.org/vaxjo/vaxjo_detail.php?c_vaxjo_id=305	CyPA	VO:0005594	CyPA vaccine adjuvant	cytokine vaccine adjuvant		Th1-biased immune profile	PMID:26305669
AdjuvareDB	218	https://violinet.org/vaxjo/vaxjo_detail.php?c_vaxjo_id=218	D-mannose	VO:0005595	D-mannose vaccine adjuvant	carbohydrate vaccine adjuvant		Anti-inflammatory immune profile	PMID:24884664
AdjuvareDB	362	https://violinet.org/vaxjo/vaxjo_detail.php?c_vaxjo_id=362	DAI	VO:0005596	DAI vaccine adjuvant	synthetic vaccine adjuvant		Th1-biased immune profile	PMID:21157438|PMID:27626058
AdjuvareDB	241	https://violinet.org/vaxjo/vaxjo_detail.php?c_vaxjo_id=241	DLinDMA	VO:0005597	DLinDMA vaccine adjuvant	synthetic vaccine adjuvant		Th1-biased immune profile	PMID:33960213
AdjuvareDB	229	https://violinet.org/vaxjo/vaxjo_detail.php?c_vaxjo_id=229	DOTAP and DP7-C liposomes	VO:0005598	DOTAP and DP7-C liposomes vaccine adjuvant	liposome-based vaccine adjuvant	Toll-like receptor 2 | Toll-like receptor 4 | Toll-like receptor 7	Th1-biased immune profile	PMID:32860927
AdjuvareDB	336	https://violinet.org/vaxjo/vaxjo_detail.php?c_vaxjo_id=336	epigallocatechin-3-gallate	VO:0005599	epigallocatechin-3-gallate vaccine adjuvant	plant-derived vaccine adjuvant		Th1/Th2 mixed immune profile	PMID:23582951|PMID:34868027
AdjuvareDB	426	https://violinet.org/vaxjo/vaxjo_detail.php?c_vaxjo_id=426	FimH	VO:0005600	FimH vaccine adjuvant	microbial derivative vaccine adjuvant	Toll-like receptor 4	Th1/Th17 mixed immune profile	PMID:32132528
AdjuvareDB	304	https://violinet.org/vaxjo/vaxjo_detail.php?c_vaxjo_id=304	FLAB-PSPA	VO:0005601	FLAB-PSPA vaccine adjuvant	microbial derivative vaccine adjuvant	Toll-like receptor 5	Th1-biased immune profile	PMID:26223660
AdjuvareDB	353	https://violinet.org/vaxjo/vaxjo_detail.php?c_vaxjo_id=353	FLIC	VO:0005602	FLIC vaccine adjuvant	TLR agonist vaccine adjuvant	Toll-like receptor 5	Th1/Th2 mixed immune profile	PMID:22027714
AdjuvareDB	374	https://violinet.org/vaxjo/vaxjo_detail.php?c_vaxjo_id=374	Flt-3 ligand	VO:0005603	Flt-3 ligand vaccine adjuvant	cytokine vaccine adjuvant		Th1-biased immune profile	PMID:16563456|PMID:11929774
AdjuvareDB	248	https://violinet.org/vaxjo/vaxjo_detail.php?c_vaxjo_id=248	Fuc-Sc	VO:0005604	Fuc-Sc vaccine adjuvant	synthetic vaccine adjuvant	Toll-like receptor 2 | Toll-like receptor 4	Th1-biased immune profile	PMID:34364600
AdjuvareDB	314	https://violinet.org/vaxjo/vaxjo_detail.php?c_vaxjo_id=314	G2	VO:0005605	G2 vaccine adjuvant	synthetic vaccine adjuvant		Th1-biased immune profile	PMID:27183434
AdjuvareDB	384	https://violinet.org/vaxjo/vaxjo_detail.php?c_vaxjo_id=384	G3	VO:0005606	G3 vaccine adjuvant	synthetic vaccine adjuvant		Th1-biased immune profile	PMID:30348190
AdjuvareDB	279	https://violinet.org/vaxjo/vaxjo_detail.php?c_vaxjo_id=279	GC@ICG nanoparticle	VO:0005607	GC@ICG nanoparticle vaccine adjuvant	particulate antigen delivery system vaccine adjuvant		Th1-biased immune profile	PMID:35600886
AdjuvareDB	277	https://violinet.org/vaxjo/vaxjo_detail.php?c_vaxjo_id=277	Gel-gffy	VO:0005608	Gel-gffy vaccine adjuvant	particulate antigen delivery system vaccine adjuvant		Th1/Th2 mixed immune profile	PMID:35522938
AdjuvareDB	223	https://violinet.org/vaxjo/vaxjo_detail.php?c_vaxjo_id=223	GITRL	VO:0005609	GITRL vaccine adjuvant	cytokine vaccine adjuvant		Th1/Th2 mixed immune profile	PMID:25772201
AdjuvareDB	216	https://violinet.org/vaxjo/vaxjo_detail.php?c_vaxjo_id=216	glycated chitosan	VO:0005610	glycated chitosan vaccine adjuvant	carbohydrate vaccine adjuvant	C-type lectin domain family 7 member A | protein MB21D1	Th1-biased immune profile	PMID:24743733
AdjuvareDB	272	https://violinet.org/vaxjo/vaxjo_detail.php?c_vaxjo_id=272	GM3	VO:0005611	GM3 vaccine adjuvant	carbohydrate vaccine adjuvant		Th1/Th2 mixed immune profile	PMID:35251040
AdjuvareDB	413	https://violinet.org/vaxjo/vaxjo_detail.php?c_vaxjo_id=413	gp63	VO:0005612	gp63 vaccine adjuvant	liposome-based vaccine adjuvant		Th1-biased immune profile	PMID:18195029
AdjuvareDB	342	https://violinet.org/vaxjo/vaxjo_detail.php?c_vaxjo_id=342	Granules of mast cells	VO:0005613	Granules of mast cells vaccine adjuvant	particulate antigen delivery system vaccine adjuvant		Th1/Th2 mixed immune profile	PMID:22266469
AdjuvareDB	363	https://violinet.org/vaxjo/vaxjo_detail.php?c_vaxjo_id=363	Granulysin	VO:0005614	Granulysin vaccine adjuvant	microbial derivative vaccine adjuvant		Th1-biased immune profile	PMID:21051561|PMID:21546794
AdjuvareDB	337	https://violinet.org/vaxjo/vaxjo_detail.php?c_vaxjo_id=337	Graphene oxide	VO:0005615	Graphene oxide vaccine adjuvant	synthetic vaccine adjuvant		Th1-biased immune profile	PMID:23566800|PMID:36371365
AdjuvareDB	424	https://violinet.org/vaxjo/vaxjo_detail.php?c_vaxjo_id=424	HAV-aCNP	VO:0005616	HAV-aCNP vaccine adjuvant	synthetic vaccine adjuvant		Th1-biased immune profile	PMID:32114177
AdjuvareDB	313	https://violinet.org/vaxjo/vaxjo_detail.php?c_vaxjo_id=313	HBcAg	VO:0005617	HBcAg vaccine adjuvant	microbial derivative vaccine adjuvant	Toll-like receptor 2	Th1-biased immune profile	PMID:27109565
AdjuvareDB	358	https://violinet.org/vaxjo/vaxjo_detail.php?c_vaxjo_id=358	HBHA	VO:0005618	HBHA vaccine adjuvant	microbial derivative vaccine adjuvant	Toll-like receptor 4	Th1-biased immune profile	PMID:21368092
AdjuvareDB	293	https://violinet.org/vaxjo/vaxjo_detail.php?c_vaxjo_id=293	hexosomes	VO:0005619	hexosomes vaccine adjuvant	emulsion vaccine adjuvant	C-type lectin domain family 4 member E	Th1/Th2 mixed immune profile	PMID:29964134
AdjuvareDB	367	https://violinet.org/vaxjo/vaxjo_detail.php?c_vaxjo_id=367	HIV-1 protease	VO:0005620	HIV-1 protease vaccine adjuvant	microbial derivative vaccine adjuvant		Th1-biased immune profile	PMID:20484507
AdjuvareDB	328	https://violinet.org/vaxjo/vaxjo_detail.php?c_vaxjo_id=328	HMBA	VO:0005621	HMBA vaccine adjuvant	synthetic vaccine adjuvant		Th1-biased immune profile	PMID:28827286
AdjuvareDB	354	https://violinet.org/vaxjo/vaxjo_detail.php?c_vaxjo_id=354	HMGB1	VO:0005622	HMGB1 vaccine adjuvant	microbial derivative vaccine adjuvant		Th1-biased immune profile	PMID:21544096|PMID:19740322
AdjuvareDB	333	https://violinet.org/vaxjo/vaxjo_detail.php?c_vaxjo_id=333	IBL027	VO:0005623	IBL027 vaccine adjuvant	microbial derivative vaccine adjuvant	Toll-like receptor 2	Th1-biased immune profile	PMID:29242218
AdjuvareDB	355	https://violinet.org/vaxjo/vaxjo_detail.php?c_vaxjo_id=355	IFN-α	VO:0005624	IFN-alpha vaccine adjuvant	cytokine vaccine adjuvant		Th1-biased immune profile	PMID:21506646|PMID:16651452|PMID:18249478
AdjuvareDB	253	https://violinet.org/vaxjo/vaxjo_detail.php?c_vaxjo_id=253	IFNβ	VO:0005625	IFN-beta vaccine adjuvant	cytokine vaccine adjuvant		Th1-biased immune profile	PMID:34552594
AdjuvareDB	448	https://violinet.org/vaxjo/vaxjo_detail.php?c_vaxjo_id=448	IL-18	VO:0005627	IL-18 vaccine adjuvant	cytokine vaccine adjuvant		Th1-biased immune profile	PMID:24228233|PMID:38140192
AdjuvareDB	270	https://violinet.org/vaxjo/vaxjo_detail.php?c_vaxjo_id=270	IL-1R1	VO:0005628	IL-1R1 vaccine adjuvant	cytokine vaccine adjuvant		Th17-biased immune profile	PMID:35110359
AdjuvareDB	251	https://violinet.org/vaxjo/vaxjo_detail.php?c_vaxjo_id=251	IL-21	VO:0005629	IL-21 vaccine adjuvant	cytokine vaccine adjuvant		Tfh/Th17 mixed immune profile	PMID:34491910
AdjuvareDB	278	https://violinet.org/vaxjo/vaxjo_detail.php?c_vaxjo_id=278	IL-27	VO:0005630	IL-27 vaccine adjuvant	cytokine vaccine adjuvant		Treg-biased immune profile	PMID:35529885|PMID:33294255
AdjuvareDB	428	https://violinet.org/vaxjo/vaxjo_detail.php?c_vaxjo_id=428	IL33	VO:0005631	IL-33 vaccine adjuvant	cytokine vaccine adjuvant		Th2-biased immune profile	PMID:32210964
AdjuvareDB	341	https://violinet.org/vaxjo/vaxjo_detail.php?c_vaxjo_id=341	IL-36	VO:0005632	IL-36 vaccine adjuvant	cytokine vaccine adjuvant		Th1-biased immune profile	PMID:22968459
AdjuvareDB	467	https://violinet.org/vaxjo/vaxjo_detail.php?c_vaxjo_id=467	IL-4	VO:0005633	IL-4 vaccine adjuvant	cytokine vaccine adjuvant		Th2-biased immune profile	https://clinicaltrials.gov/study/NCT00923910
AdjuvareDB	371	https://violinet.org/vaxjo/vaxjo_detail.php?c_vaxjo_id=371	IL-7-Fc	VO:0005634	IL-7-Fc vaccine adjuvant	cytokine vaccine adjuvant		Th1-biased immune profile	PMID:19950168
AdjuvareDB	214	https://violinet.org/vaxjo/vaxjo_detail.php?c_vaxjo_id=214	IMP321	VO:0005635	IMP321 vaccine adjuvant	synthetic vaccine adjuvant		Th1-biased immune profile	PMID:24726012
AdjuvareDB	302	https://violinet.org/vaxjo/vaxjo_detail.php?c_vaxjo_id=302	IP-PA1	VO:0005636	IP-PA1 vaccine adjuvant	microbial derivative vaccine adjuvant	Toll-like receptor 4	Th1-biased immune profile	PMID:26168493
AdjuvareDB	226	https://violinet.org/vaxjo/vaxjo_detail.php?c_vaxjo_id=226	IPMPs	VO:0005637	IPMP vaccine adjuvant	combination vaccine adjuvant	Toll-like receptor 7	Th1-biased immune profile	PMID:26017300
AdjuvareDB	348	https://violinet.org/vaxjo/vaxjo_detail.php?c_vaxjo_id=348	iron oxide nanoparticles	VO:0005638	iron oxide nanoparticle vaccine adjuvant	particulate antigen delivery system vaccine adjuvant		Th1-biased immune profile	PMID:29570298
AdjuvareDB	365	https://violinet.org/vaxjo/vaxjo_detail.php?c_vaxjo_id=365	IRX-2	VO:0005639	IRX-2 vaccine adjuvant	cytokine vaccine adjuvant		Th1-biased immune profile	PMID:20708999
AdjuvareDB	232	https://violinet.org/vaxjo/vaxjo_detail.php?c_vaxjo_id=232	ISG15	VO:0005640	ISG15 vaccine adjuvant	cytokine vaccine adjuvant		Th1-biased immune profile	PMID:33115866
AdjuvareDB	345	https://violinet.org/vaxjo/vaxjo_detail.php?c_vaxjo_id=345	K3-SPG	VO:0005641	K3-SPG vaccine adjuvant	combination vaccine adjuvant	Toll-like receptor 9	Th1-biased immune profile	PMID:29431693
AdjuvareDB	217	https://violinet.org/vaxjo/vaxjo_detail.php?c_vaxjo_id=217	KML-B	VO:0005642	KML-B vaccine adjuvant	plant-derived vaccine adjuvant	Toll-like receptor 4	Th1-biased immune profile	PMID:24859056
AdjuvareDB	246	https://violinet.org/vaxjo/vaxjo_detail.php?c_vaxjo_id=246	Kynurenine	VO:0005643	Kynurenine vaccine adjuvant	synthetic vaccine adjuvant		Treg-biased immune profile	PMID:34305913
AdjuvareDB	357	https://violinet.org/vaxjo/vaxjo_detail.php?c_vaxjo_id=357	L-NAME	VO:0005644	L-NAME vaccine adjuvant	synthetic vaccine adjuvant		Th1-biased immune profile	PMID:21387108
AdjuvareDB	401	https://violinet.org/vaxjo/vaxjo_detail.php?c_vaxjo_id=401	L-siRNA	VO:0005645	L-siRNA vaccine adjuvant	nucleic acid vaccine adjuvant	Toll-like receptor 4	Th1-biased immune profile	PMID:31214204
AdjuvareDB	211	https://violinet.org/vaxjo/vaxjo_detail.php?c_vaxjo_id=211	LIGHT	VO:0005646	LIGHT vaccine adjuvant	cytokine vaccine adjuvant		Th1-biased immune profile	PMID:24435162
AdjuvareDB	405	https://violinet.org/vaxjo/vaxjo_detail.php?c_vaxjo_id=405	Listeriolysin O	VO:0005647	Listeriolysin O vaccine adjuvant	microbial derivative vaccine adjuvant	Toll-like receptor 2	Th1-biased immune profile	PMID:31298809
AdjuvareDB	380	https://violinet.org/vaxjo/vaxjo_detail.php?c_vaxjo_id=380	LP-GMP	VO:0005648	LP-GMP vaccine adjuvant	synthetic vaccine adjuvant	protein MB21D1	Th1-biased immune profile	PMID:30127384
Vaxjo 1.0	110	https://violinet.org/vaxjo/vaxjo_detail.php?c_vaxjo_id=110	LT-IIb	VO:0005649	LT-IIb vaccine adjuvant	microbial derivative vaccine adjuvant		Th1/Th2 mixed immune profile	PMID: 25536061
AdjuvareDB	256	https://violinet.org/vaxjo/vaxjo_detail.php?c_vaxjo_id=256	Man-TLR7	VO:0005650	Man-TLR7 vaccine adjuvant	synthetic vaccine adjuvant	Toll-like receptor 7	Th1-biased immune profile	PMID:34634664
AdjuvareDB	416	https://violinet.org/vaxjo/vaxjo_detail.php?c_vaxjo_id=416	MCP-3	VO:0005651	MCP-3 vaccine adjuvant	cytokine vaccine adjuvant		Th1-biased immune profile	PMID:11529662|PMID:11781181|PMID:17074853
AdjuvareDB	338	https://violinet.org/vaxjo/vaxjo_detail.php?c_vaxjo_id=338	MDA5	VO:0005652	MDA5 vaccine adjuvant	synthetic vaccine adjuvant	antiviral innate immune response receptor RIG-I	Th1-biased immune profile	PMID:23227156
AdjuvareDB	366	https://violinet.org/vaxjo/vaxjo_detail.php?c_vaxjo_id=366	MDP-1	VO:0005653	MDP-1 vaccine adjuvant	synthetic vaccine adjuvant	nucleotide-binding oligomerization domain-containing protein 2 | Toll-like receptor 9	Th1-biased immune profile	PMID:20497569
AdjuvareDB	315	https://violinet.org/vaxjo/vaxjo_detail.php?c_vaxjo_id=315	mesoporous silica nanoparticle	VO:0005654	mesoporous silica nanoparticle vaccine adjuvant	synthetic vaccine adjuvant	interferon-inducible protein AIM2	Th1/Th2 mixed immune profile	PMID:27226038
AdjuvareDB	414	https://violinet.org/vaxjo/vaxjo_detail.php?c_vaxjo_id=414	MIP-2	VO:0005655	MIP-2 vaccine adjuvant	cytokine vaccine adjuvant		Th1-biased immune profile	PMID:11134269
AdjuvareDB	292	https://violinet.org/vaxjo/vaxjo_detail.php?c_vaxjo_id=292	MMG-1	VO:0005656	MMG-1 vaccine adjuvant	microbial derivative vaccine adjuvant	C-type lectin domain family 4 member E	Th1-biased immune profile	PMID:29964134
AdjuvareDB	178	https://violinet.org/vaxjo/vaxjo_detail.php?c_vaxjo_id=178	MSP-102	VO:0005657	MSP-102 vaccine adjuvant	microbial derivative vaccine adjuvant	Toll-like receptor 5	Th1/Th2 mixed immune profile	https://vac.niaid.nih.gov/view?id=96
AdjuvareDB	427	https://violinet.org/vaxjo/vaxjo_detail.php?c_vaxjo_id=427	MUC1 based adjuvant-protein-antigen	VO:0005658	MUC1 based adjuvant-protein-antigen vaccine adjuvant	particulate antigen delivery system vaccine adjuvant	Toll-like receptor 7	Th1/Th2 mixed immune profile	PMID:32146328
AdjuvareDB	321	https://violinet.org/vaxjo/vaxjo_detail.php?c_vaxjo_id=321	MyD88/CD40	VO:0005659	MyD88 and CD40 vaccine adjuvant	combination vaccine adjuvant		Th1-biased immune profile	PMID:27741278
AdjuvareDB	219	https://violinet.org/vaxjo/vaxjo_detail.php?c_vaxjo_id=219	Myd88	VO:0005660	Myd88 vaccine adjuvant	microbial derivative vaccine adjuvant		Th1-biased immune profile	PMID:25003094
AdjuvareDB	350	https://violinet.org/vaxjo/vaxjo_detail.php?c_vaxjo_id=350	Naltrexone	VO:0005661	Naltrexone vaccine adjuvant	synthetic vaccine adjuvant		Th1-biased immune profile	PMID:29729492
AdjuvareDB	370	https://violinet.org/vaxjo/vaxjo_detail.php?c_vaxjo_id=370	NP DNA adjuvant	VO:0005662	NP DNA vaccine adjuvant	nucleic acid vaccine adjuvant	Toll-like receptor 9	Th1-biased immune profile	PMID:20157605
AdjuvareDB	444	https://violinet.org/vaxjo/vaxjo_detail.php?c_vaxjo_id=444	NP-3pRNA-CpG	VO:0005663	NP-3pRNA-CpG vaccine adjuvant	combination vaccine adjuvant	Toll-like receptor 9 | interferon-induced helicase C domain-containing protein 1	Th1-biased immune profile	PMID:32585230
AdjuvareDB	290	https://violinet.org/vaxjo/vaxjo_detail.php?c_vaxjo_id=290	NP-R@M-M	VO:0005664	NP-R@M-M vaccine adjuvant	particulate antigen delivery system vaccine adjuvant	Toll-like receptor 7	Th1-biased immune profile	PMID:29771487
AdjuvareDB	386	https://violinet.org/vaxjo/vaxjo_detail.php?c_vaxjo_id=386	OK-432	VO:0005665	OK-432 vaccine adjuvant	microbial derivative vaccine adjuvant	Toll-like receptor 4	Th1-biased immune profile	PMID:30402504
AdjuvareDB	445	https://violinet.org/vaxjo/vaxjo_detail.php?c_vaxjo_id=445	OMPC-TLR2	VO:0005666	OMPC-TLR2 vaccine adjuvant	combination vaccine adjuvant	Toll-like receptor 2	Th1-biased immune profile	PMID:30470547
AdjuvareDB	295	https://violinet.org/vaxjo/vaxjo_detail.php?c_vaxjo_id=295	Ophiopogonin D	VO:0005667	Ophiopogonin D vaccine adjuvant	plant-derived vaccine adjuvant		Th1-biased immune profile	PMID:30031164
AdjuvareDB	249	https://violinet.org/vaxjo/vaxjo_detail.php?c_vaxjo_id=249	OVA-csNLCs	VO:0005668	OVA-csNLCs vaccine adjuvant	particulate antigen delivery system vaccine adjuvant		Th1-biased immune profile	PMID:34411614
AdjuvareDB	460	https://violinet.org/vaxjo/vaxjo_detail.php?c_vaxjo_id=460	OVA-LNPs	VO:0005669	OVA-LNPs vaccine adjuvant	particulate antigen delivery system vaccine adjuvant		Th1-biased immune profile	PMID:32645499
AdjuvareDB	303	https://violinet.org/vaxjo/vaxjo_detail.php?c_vaxjo_id=303	P2Et	VO:0005670	P2Et vaccine adjuvant	plant-derived vaccine adjuvant		Th1/Th2 mixed immune profile	PMID:26220604
AdjuvareDB	394	https://violinet.org/vaxjo/vaxjo_detail.php?c_vaxjo_id=394	PAA:nanoalum	VO:0005671	PAA:nanoalum vaccine adjuvant	combination vaccine adjuvant		Th1/Th2 mixed immune profile	PMID:30622742
AdjuvareDB	381	https://violinet.org/vaxjo/vaxjo_detail.php?c_vaxjo_id=381	PAMK	VO:0005672	PAMK vaccine adjuvant	synthetic vaccine adjuvant	Toll-like receptor 4	Th1-biased immune profile	PMID:30144550
AdjuvareDB	230	https://violinet.org/vaxjo/vaxjo_detail.php?c_vaxjo_id=230	PAPE	VO:0005673	PAPE vaccine adjuvant	synthetic vaccine adjuvant		Th1-biased immune profile	PMID:32864794
AdjuvareDB	275	https://violinet.org/vaxjo/vaxjo_detail.php?c_vaxjo_id=275	PEI-PPAS	VO:0005674	PEI-PPAS vaccine adjuvant	synthetic vaccine adjuvant		Th1-biased immune profile	PMID:35367581
AdjuvareDB	285	https://violinet.org/vaxjo/vaxjo_detail.php?c_vaxjo_id=285	PET Lipid A	VO:0005675	PET Lipid A vaccine adjuvant	particulate antigen delivery system vaccine adjuvant	Toll-like receptor 4	Th1-biased immune profile	PMID:26886334
AdjuvareDB	252	https://violinet.org/vaxjo/vaxjo_detail.php?c_vaxjo_id=252	PhotothermalPhage	VO:0005676	PhotothermalPhage vaccine adjuvant	particulate antigen delivery system vaccine adjuvant	Toll-like receptor 2	Th1-biased immune profile	PMID:34551259
AdjuvareDB	184	https://violinet.org/vaxjo/vaxjo_detail.php?c_vaxjo_id=184	PI-RI	VO:0005677	PI-RI vaccine adjuvant	microbial derivative vaccine adjuvant	Toll-like receptor 4 | nucleotide-binding oligomerization domain-containing protein 1	Th1-biased immune profile
AdjuvareDB	185	https://violinet.org/vaxjo/vaxjo_detail.php?c_vaxjo_id=185	PI-sRI	VO:0005678	PI-sRI vaccine adjuvant	synthetic vaccine adjuvant	Toll-like receptor 4	Th1-biased immune profile
AdjuvareDB	406	https://violinet.org/vaxjo/vaxjo_detail.php?c_vaxjo_id=406	Pinaceae-derived nanoemulsions	VO:0005679	Pinaceae-derived nanoemulsions vaccine adjuvant	emulsion vaccine adjuvant		Th1/Th2 mixed immune profile	PMID:31465981
AdjuvareDB	268	https://violinet.org/vaxjo/vaxjo_detail.php?c_vaxjo_id=268	PLA-b-P(NAS-co-NVP)	VO:0005680	PLA-b-P(NAS-co-NVP) vaccine adjuvant	synthetic vaccine adjuvant		Th1-biased immune profile	PMID:35057003
AdjuvareDB	267	https://violinet.org/vaxjo/vaxjo_detail.php?c_vaxjo_id=267	Platycodin D	VO:0005682	Platycodin D vaccine adjuvant	plant-derived vaccine adjuvant		Th1/Th17 mixed immune profile	PMID:35011696
AdjuvareDB	225	https://violinet.org/vaxjo/vaxjo_detail.php?c_vaxjo_id=225	PLGA	VO:0005683	PLGA nanoparticle vaccine adjuvant	particulate antigen delivery system vaccine adjuvant		Th1-biased immune profile	PMID:31427012|PMID:25957906
AdjuvareDB	461	https://violinet.org/vaxjo/vaxjo_detail.php?c_vaxjo_id=461	PNPS-0.3	VO:0005685	PNPS-0.3 vaccine adjuvant	particulate antigen delivery system vaccine adjuvant	Toll-like receptor 2 | Toll-like receptor 4	Th1-biased immune profile	PMID:32553971
AdjuvareDB	329	https://violinet.org/vaxjo/vaxjo_detail.php?c_vaxjo_id=329	Poly-ϵ-caprolactone and chitosan nanoparticle	VO:0005686	Poly-ϵ-caprolactone and chitosan nanoparticle vaccine adjuvant	combination vaccine adjuvant		Th1/Th17 mixed immune profile	PMID:28868964|PMID:29160080
AdjuvareDB	280	https://violinet.org/vaxjo/vaxjo_detail.php?c_vaxjo_id=280	Polyethyleneimine	VO:0005687	Polyethyleneimine vaccine adjuvant	synthetic vaccine adjuvant		Th1-biased immune profile	PMID:35651617
AdjuvareDB	239	https://violinet.org/vaxjo/vaxjo_detail.php?c_vaxjo_id=239	PolyIC:LC	VO:0005688	PolyIC:LC vaccine adjuvant	synthetic vaccine adjuvant	Toll-like receptor 3 | antiviral innate immune response receptor RIG-I	Th1-biased immune profile	PMID:33705608
AdjuvareDB	240	https://violinet.org/vaxjo/vaxjo_detail.php?c_vaxjo_id=240	polysorbitol-co-PEI polymer	VO:0005689	polysorbitol-co-PEI polymer	synthetic vaccine adjuvant		Th1-biased immune profile	PMID:33782574
AdjuvareDB	224	https://violinet.org/vaxjo/vaxjo_detail.php?c_vaxjo_id=224	porous silicon microparticle	VO:0005690	porous silicon microparticle vaccine adjuvant	particulate antigen delivery system vaccine adjuvant		Th1-biased immune profile	PMID:25937283
AdjuvareDB	347	https://violinet.org/vaxjo/vaxjo_detail.php?c_vaxjo_id=347	Propionibacterium acnes(P. acnes)	VO:0005691	Propionibacterium acnes vaccine adjuvant	microbial derivative vaccine adjuvant	Toll-like receptor 2 | Toll-like receptor 9	Th1-biased immune profile	PMID:29467764
AdjuvareDB	343	https://violinet.org/vaxjo/vaxjo_detail.php?c_vaxjo_id=343	pSPreS2	VO:0005692	pSPreS2 vaccine adjuvant	microbial derivative vaccine adjuvant		Th1-biased immune profile	PMID:22240340
AdjuvareDB	395	https://violinet.org/vaxjo/vaxjo_detail.php?c_vaxjo_id=395	QS-17 and18	VO:0005693	QS-17 and QS-18 vaccine adjuvant	tensoactive compound vaccine adjuvant		Th1/Th2 mixed immune profile	PMID:30656932
AdjuvareDB	319	https://violinet.org/vaxjo/vaxjo_detail.php?c_vaxjo_id=319	RALDH2	VO:0005694	RALDH2 vaccine adjuvant	cytokine vaccine adjuvant		Th1-biased immune profile	PMID:27670072
AdjuvareDB	359	https://violinet.org/vaxjo/vaxjo_detail.php?c_vaxjo_id=359	retinoic acid and IL-15	VO:0005695	retinoic acid and IL-15 vaccine adjuvant	combination vaccine adjuvant		Th1/Th17 mixed immune profile	PMID:21307853
AdjuvareDB	429	https://violinet.org/vaxjo/vaxjo_detail.php?c_vaxjo_id=429	rHP-NAP	VO:0005696	rHP-NAP vaccine adjuvant	microbial derivative vaccine adjuvant	Toll-like receptor 2	Th1-biased immune profile	PMID:32224538
AdjuvareDB	323	https://violinet.org/vaxjo/vaxjo_detail.php?c_vaxjo_id=323	RNadjuvant	VO:0005697	RNadjuvant vaccine adjuvant	nucleic acid vaccine adjuvant	Toll-like receptor 7	Th1-biased immune profile	PMID:28077601
AdjuvareDB	254	https://violinet.org/vaxjo/vaxjo_detail.php?c_vaxjo_id=254	rNDV-mOX40L	VO:0005698	rNDV-mOX40L vaccine adjuvant	microbial derivative vaccine adjuvant		Th1-biased immune profile	PMID:34602608
AdjuvareDB	400	https://violinet.org/vaxjo/vaxjo_detail.php?c_vaxjo_id=400	Rotavirus VP6	VO:0005699	Rotavirus VP6 vaccine adjuvant	microbial derivative vaccine adjuvant	Toll-like receptor 2	Th1-biased immune profile	PMID:31083495
AdjuvareDB	258	https://violinet.org/vaxjo/vaxjo_detail.php?c_vaxjo_id=258	Rv3628	VO:0005700	Rv3628 vaccine adjuvant	microbial derivative vaccine adjuvant	Toll-like receptor 2	Th1-biased immune profile	PMID:34786473
AdjuvareDB	407	https://violinet.org/vaxjo/vaxjo_detail.php?c_vaxjo_id=407	SAG1 and TLR-5 ligand	VO:0005701	SAG1 and TLR-5 ligand vaccine adjuvant	combination vaccine adjuvant	Toll-like receptor 5	Th1-biased immune profile	PMID:31610951
AdjuvareDB	301	https://violinet.org/vaxjo/vaxjo_detail.php?c_vaxjo_id=301	Shrimp anti-lipopolysaccharide factor	VO:0005702	Shrimp anti-lipopolysaccharide factor vaccine adjuvant	microbial derivative vaccine adjuvant		Th1-biased immune profile	PMID:26006716
AdjuvareDB	316	https://violinet.org/vaxjo/vaxjo_detail.php?c_vaxjo_id=316	solid nanoemulsion	VO:0005703	solid nanoemulsion vaccine adjuvant	emulsion vaccine adjuvant	Toll-like receptor 7	Th1-biased immune profile	PMID:27318760
AdjuvareDB	269	https://violinet.org/vaxjo/vaxjo_detail.php?c_vaxjo_id=269	solid-in-oil-in-water emulsion	VO:0005704	solid-in-oil-in-water emulsion vaccine adjuvant	emulsion vaccine adjuvant		Th1-biased immune profile	PMID:35093824
AdjuvareDB	231	https://violinet.org/vaxjo/vaxjo_detail.php?c_vaxjo_id=231	sPD-1	VO:0005705	sPD-1 vaccine adjuvant	cytokine vaccine adjuvant		Th1-biased immune profile	PMID:33019546
AdjuvareDB	431	https://violinet.org/vaxjo/vaxjo_detail.php?c_vaxjo_id=431	sPLA2	VO:0005706	sPLA2 vaccine adjuvant	cytokine vaccine adjuvant		Th2-biased immune profile	PMID:32341057
AdjuvareDB	383	https://violinet.org/vaxjo/vaxjo_detail.php?c_vaxjo_id=383	spontaneous nanoliposome antigen particleization	VO:0005707	spontaneous nanoliposome antigen particleization vaccine adjuvant	particulate antigen delivery system vaccine adjuvant		Th1-biased immune profile	PMID:10515829
AdjuvareDB	326	https://violinet.org/vaxjo/vaxjo_detail.php?c_vaxjo_id=326	sticholysin II	VO:0005708	sticholysin II vaccine adjuvant	microbial derivative vaccine adjuvant	Toll-like receptor 2	Th1-biased immune profile	PMID:28258198
AdjuvareDB	434	https://violinet.org/vaxjo/vaxjo_detail.php?c_vaxjo_id=434	synthetic melanin	VO:0005709	synthetic melanin vaccine adjuvant	synthetic vaccine adjuvant		Th1-biased immune profile	PMID:32561966
AdjuvareDB	273	https://violinet.org/vaxjo/vaxjo_detail.php?c_vaxjo_id=273	t-NanoCpG	VO:0005710	t-NanoCpG vaccine adjuvant	TLR agonist vaccine adjuvant	Toll-like receptor 9	Th1-biased immune profile	PMID:35253404
AdjuvareDB	308	https://violinet.org/vaxjo/vaxjo_detail.php?c_vaxjo_id=308	T7-alum	VO:0005711	T7-alum vaccine adjuvant	combination vaccine adjuvant	Toll-like receptor 7	Th1/Th17 mixed immune profile	PMID:26812180|PMID:27439378
AdjuvareDB	330	https://violinet.org/vaxjo/vaxjo_detail.php?c_vaxjo_id=330	Taishan Robinia Pseudoacacia polysaccharides	VO:0005712	Taishan Robinia Pseudoacacia polysaccharide vaccine adjuvant	plant-derived vaccine adjuvant		Th1-biased immune profile	PMID:28935204
AdjuvareDB	325	https://violinet.org/vaxjo/vaxjo_detail.php?c_vaxjo_id=325	TDM	VO:0005713	TDM vaccine adjuvant	microbial derivative vaccine adjuvant	C-type lectin domain family 4 member E	Th1-biased immune profile	PMID:23602766|PMID:23740922
AdjuvareDB	264	https://violinet.org/vaxjo/vaxjo_detail.php?c_vaxjo_id=264	TF-Al	VO:0005714	TF-Al vaccine adjuvant	mineral salt vaccine adjuvant	Toll-like receptor 2	Th1/Th2 mixed immune profile	PMID:34960154
AdjuvareDB	420	https://violinet.org/vaxjo/vaxjo_detail.php?c_vaxjo_id=420	thymosin alpha-1	VO:0005715	thymosin alpha-1 vaccine adjuvant	cytokine vaccine adjuvant		Th1-biased immune profile	PMID:31764244
AdjuvareDB	436	https://violinet.org/vaxjo/vaxjo_detail.php?c_vaxjo_id=436	TLR7 agonist and NOD2 agonist	VO:0005717	TLR7 agonist and NOD2 agonist vaccine adjuvant	combination vaccine adjuvant	nucleotide-binding oligomerization domain-containing protein 2 | Toll-like receptor 7	Th1-biased immune profile	PMID:32739871
AdjuvareDB	247	https://violinet.org/vaxjo/vaxjo_detail.php?c_vaxjo_id=247	TLR7-8 RNA ligands	VO:0005718	TLR7-8 RNA ligands vaccine adjuvant	nucleic acid vaccine adjuvant	Toll-like receptor 7 | Toll-like receptor 8	Th1-biased immune profile	PMID:34315922
AdjuvareDB	263	https://violinet.org/vaxjo/vaxjo_detail.php?c_vaxjo_id=263	trichosanthin	VO:0005719	trichosanthin vaccine adjuvant	microbial derivative vaccine adjuvant	Toll-like receptor 2	Th1-biased immune profile	PMID:34900541
AdjuvareDB	368	https://violinet.org/vaxjo/vaxjo_detail.php?c_vaxjo_id=368	TRIF	VO:0005720	TRIF vaccine adjuvant	microbial derivative vaccine adjuvant	Toll-like receptor 3 | Toll-like receptor 4	Th1-biased immune profile	PMID:20466439|PMID:16775309
AdjuvareDB	331	https://violinet.org/vaxjo/vaxjo_detail.php?c_vaxjo_id=331	Tumour-derived exosomes (TEXs)	VO:0005721	Tumour-derived exosome vaccine adjuvant	particulate antigen delivery system vaccine adjuvant		Th1-biased immune profile	PMID:29112686
AdjuvareDB	274	https://violinet.org/vaxjo/vaxjo_detail.php?c_vaxjo_id=274	U-Omp19 and alum	VO:0005722	U-Omp19 and alum vaccine adjuvant	combination vaccine adjuvant		Th1-biased immune profile	PMID:35296091
AdjuvareDB	360	https://violinet.org/vaxjo/vaxjo_detail.php?c_vaxjo_id=360	VISA	VO:0005723	VISA vaccine adjuvant	synthetic vaccine adjuvant	interferon-induced helicase C domain-containing protein 1	Th1-biased immune profile	PMID:21303708
AdjuvareDB	227	https://violinet.org/vaxjo/vaxjo_detail.php?c_vaxjo_id=227	α-galactosylceramide	VO:0005724	α-galactosylceramide vaccine adjuvant	microbial derivative vaccine adjuvant		Th1/Th2 mixed immune profile	PMID:35095921
AdjuvareDB	307	https://violinet.org/vaxjo/vaxjo_detail.php?c_vaxjo_id=307	α-GalCer and MPL	VO:0005725	α-GalCer and MPL vaccine adjuvant	combination vaccine adjuvant	Toll-like receptor 4	Th1/Th2 mixed immune profile	PMID:26811064
AdjuvareDB	437	https://violinet.org/vaxjo/vaxjo_detail.php?c_vaxjo_id=437	LAB EPS	VO:0005726	LAB EPS vaccine adjuvant	microbial derivative vaccine adjuvant	Toll-like receptor 2 | Toll-like receptor 4	Th1-biased immune profile	PMID:32512102
AdjuvareDB	417	https://violinet.org/vaxjo/vaxjo_detail.php?c_vaxjo_id=417	pcIFN-gamma	VO:0005727	pcIFN-gamma vaccine adjuvant	cytokine vaccine adjuvant		Th1-biased immune profile	PMID:11780322|PMID:11544460|PMID:34081944
AdjuvareDB	244	https://violinet.org/vaxjo/vaxjo_detail.php?c_vaxjo_id=244	rcIL-15	VO:0005728	rcIL-15 vaccine adjuvant	cytokine vaccine adjuvant		Th1-biased immune profile	PMID:34103211
AdjuvareDB	234	https://violinet.org/vaxjo/vaxjo_detail.php?c_vaxjo_id=234	AAV-IL-27	VO:0005729	AAV-IL-27 vaccine adjuvant	cytokine vaccine adjuvant		Treg-biased immune profile	PMID:33294255
AdjuvareDB	376	https://violinet.org/vaxjo/vaxjo_detail.php?c_vaxjo_id=376	rhIL-7 adjuvant	VO:0005730	rhIL-7 vaccine adjuvant	cytokine vaccine adjuvant			PMID:22550117|PMID:20068111|PMID:15841203
AdjuvareDB	398	https://violinet.org/vaxjo/vaxjo_detail.php?c_vaxjo_id=398	c-di-AMP	VO:0005731	c-di-AMP vaccine adjuvant	nucleic acid vaccine adjuvant	protein MB21D1	Th1/Th2 mixed immune profile	PMID:30838180
AdjuvareDB	282	https://violinet.org/vaxjo/vaxjo_detail.php?c_vaxjo_id=282	VLP@Silica	VO:0005732	VLP@Silica vaccine adjuvant	particulate antigen delivery system vaccine adjuvant		Th1/Th2 mixed immune profile	PMID:35763693
AdjuvareDB	423	https://violinet.org/vaxjo/vaxjo_detail.php?c_vaxjo_id=423	LIAS	VO:0005733	DP-D vaccine adjuvant	synthetic vaccine adjuvant		Th1-biased immune profile	PMID:32112853
AdjuvareDB	465	https://violinet.org/vaxjo/vaxjo_detail.php?c_vaxjo_id=465	T7-EA	VO:0005734	T7-EA vaccine adjuvant	synthetic vaccine adjuvant	Toll-like receptor 7	Th1-biased immune profile	PMID:32131853
AdjuvareDB	237	https://violinet.org/vaxjo/vaxjo_detail.php?c_vaxjo_id=237	V155M	VO:0005735	STING V155M vaccine adjuvant	synthetic vaccine adjuvant	protein MB21D1	Th1/Th2/Th17 mixed immune profile	PMID:33677092
AdjuvareDB	286	https://violinet.org/vaxjo/vaxjo_detail.php?c_vaxjo_id=286	LCP	VO:0005736	LCP vaccine adjuvant	particulate antigen delivery system vaccine adjuvant	Toll-like receptor 2	Th1-biased immune profile	PMID:21674338
AdjuvareDB	409	https://violinet.org/vaxjo/vaxjo_detail.php?c_vaxjo_id=409	Ad-p53	VO:0005738	Ad-p53 vaccine adjuvant	adenovirus-mediated vaccine adjuvant			PMID:10430074|PMID:9704675|PMID:10629843|PMID:12487055
AdjuvareDB	410	https://violinet.org/vaxjo/vaxjo_detail.php?c_vaxjo_id=410	Ad-SLC	VO:0005739	Ad-SLC vaccine adjuvant	cytokine vaccine adjuvant		Th1-biased immune profile	PMID:23229068|PMID:21997231
AdjuvareDB	390	https://violinet.org/vaxjo/vaxjo_detail.php?c_vaxjo_id=390	AS15	VO:0005741	AS15 vaccine adjuvant	combination vaccine adjuvant	Toll-like receptor 4 | Toll-like receptor 9	Th1/Th2 mixed immune profile	PMID:30470547|PMID:23715572|PMID:36798121
AdjuvareDB	430	https://violinet.org/vaxjo/vaxjo_detail.php?c_vaxjo_id=430	AS1517499	VO:0005742	AS1517499 vaccine adjuvant	synthetic vaccine adjuvant		Th2-biased immune profile	PMID:32244885
AdjuvareDB	281	https://violinet.org/vaxjo/vaxjo_detail.php?c_vaxjo_id=281	L. polysaccharide	VO:0005746	L. polysaccharide vaccine adjuvant	carbohydrate vaccine adjuvant		Th1/Th2 mixed immune profile	PMID:35698367
AdjuvareDB	403	https://violinet.org/vaxjo/vaxjo_detail.php?c_vaxjo_id=403	NS-TLR	VO:0005749	NS-TLR vaccine adjuvant	synthetic vaccine adjuvant		Th1-biased immune profile	PMID:31276378
AdjuvareDB	378	https://violinet.org/vaxjo/vaxjo_detail.php?c_vaxjo_id=378	SBAS2	VO:0005750	SBAS2 vaccine adjuvant	combination vaccine adjuvant	Toll-like receptor 4	Th1-biased immune profile	PMID:12576434
LLM	474	https://violinet.org/vaxjo/vaxjo_detail.php?c_vaxjo_id=474	TFPR1	VO:0005751	TFPR1 vaccine adjuvant	animal-derived vaccine adjuvant	Toll-like receptor 2	Th1-biased immune profile	PMID:34960154|PMID:31629567
LLM	475	https://violinet.org/vaxjo/vaxjo_detail.php?c_vaxjo_id=475	Murabutide	VO:0005752	Murabutide vaccine adjuvant	peptide vaccine adjuvant	nucleotide-binding oligomerization domain-containing protein 2	Th1-biased immune profile	PMID:24554695
LLM	476	https://violinet.org/vaxjo/vaxjo_detail.php?c_vaxjo_id=476	Ace-DEX	VO:0005753	Ace-DEX vaccine adjuvant	particulate antigen delivery system vaccine adjuvant		Th1/Th2 mixed immune profile	PMID:30281314
LLM	477	https://violinet.org/vaxjo/vaxjo_detail.php?c_vaxjo_id=477	GDQ	VO:0005754	GDQ vaccine adjuvant	TLR agonist vaccine adjuvant	Toll-like receptor 7	Th1-biased immune profile	PMID:26874325
LLM	478	https://violinet.org/vaxjo/vaxjo_detail.php?c_vaxjo_id=478	NADA	VO:0005755	NADA vaccine adjuvant	nucleic acid vaccine adjuvant	Toll-like receptor 9	Th1-biased immune profile	PMID:36868876
LLM	479	https://violinet.org/vaxjo/vaxjo_detail.php?c_vaxjo_id=479	SMQ	VO:0005756	SMQ vaccine adjuvant	combination vaccine adjuvant	Toll-like receptor 4	Th1/Th2 mixed immune profile	PMID:37913775
LLM	480	https://violinet.org/vaxjo/vaxjo_detail.php?c_vaxjo_id=480	PHAD	VO:0005757	PHAD vaccine adjuvant	TLR agonist vaccine adjuvant	Toll-like receptor 4	Th1-biased immune profile	PMID:34362603
LLM	481	https://violinet.org/vaxjo/vaxjo_detail.php?c_vaxjo_id=481	ST101036	VO:0005758	ST101036 vaccine adjuvant	synthetic vaccine adjuvant		Th1/Th2 mixed immune profile	PMID:36731641
LLM	482	https://violinet.org/vaxjo/vaxjo_detail.php?c_vaxjo_id=482	MIP-1alpha	VO:0005759	MIP-1alpha vaccine adjuvant	cytokine vaccine adjuvant		Th1-biased immune profile	PMID:11134269
LLM	483	https://violinet.org/vaxjo/vaxjo_detail.php?c_vaxjo_id=483	Levamisole	VO:0005760	Levamisole vaccine adjuvant	synthetic vaccine adjuvant		Th1/Th2 mixed immune profile	PMID:15246629
LLM	484	https://violinet.org/vaxjo/vaxjo_detail.php?c_vaxjo_id=484	Hsp65	VO:0005761	Hsp65 vaccine adjuvant	microbial derivative vaccine adjuvant	Toll-like receptor 2 | Toll-like receptor 4	Th1-biased immune profile	PMID:21546794|PMID:28194152|PMID:15809303
LLM	485	https://violinet.org/vaxjo/vaxjo_detail.php?c_vaxjo_id=485	HVJ-Envelope	VO:0005762	HVJ-Envelope vaccine adjuvant	particulate antigen delivery system vaccine adjuvant		Th1-biased immune profile	PMID:21546794
LLM	486	https://violinet.org/vaxjo/vaxjo_detail.php?c_vaxjo_id=486	GPI-0100	VO:0005763	GPI-0100 vaccine adjuvant	tensoactive compound vaccine adjuvant		Th1/Th2 mixed immune profile	PMID:32101001
LLM	487	https://violinet.org/vaxjo/vaxjo_detail.php?c_vaxjo_id=487	Tween 80	VO:0005764	Tween 80 vaccine adjuvant	tensoactive compound vaccine adjuvant		Th1/Th2 mixed immune profile	PMID:15246629
LLM	488	https://violinet.org/vaxjo/vaxjo_detail.php?c_vaxjo_id=488	EP67	VO:0005765	EP67 vaccine adjuvant	peptide vaccine adjuvant		Th1-biased immune profile	PMID:19836478
LLM	489	https://violinet.org/vaxjo/vaxjo_detail.php?c_vaxjo_id=489	1Z105	VO:0005766	1Z105 vaccine adjuvant	TLR agonist vaccine adjuvant	Toll-like receptor 4	Th2-biased immune profile	PMID:25568203
LLM	490	https://violinet.org/vaxjo/vaxjo_detail.php?c_vaxjo_id=490	Curdlan	VO:0005767	Curdlan vaccine adjuvant	microbial derivative vaccine adjuvant	C-type lectin domain family 7 member A	Th1-biased immune profile	PMID:29541075
LLM	491	https://violinet.org/vaxjo/vaxjo_detail.php?c_vaxjo_id=491	CARP-1	VO:0005768	CARP-1 vaccine adjuvant	plant-derived vaccine adjuvant		Th1-biased immune profile	PMID:35698367
LLM	492	https://violinet.org/vaxjo/vaxjo_detail.php?c_vaxjo_id=492	ASPPR	VO:0005769	ASPPR vaccine adjuvant	microbial derivative vaccine adjuvant	Toll-like receptor 2 | Toll-like receptor 4	Th1/Th2 mixed immune profile	PMID:25736195
LLM	493	https://violinet.org/vaxjo/vaxjo_detail.php?c_vaxjo_id=493	BLP	VO:0005770	BLP vaccine adjuvant	particulate antigen delivery system vaccine adjuvant	Toll-like receptor 2	Th1/Th17 mixed immune profile	PMID:30312742|PMID:24598720
LLM	494	https://violinet.org/vaxjo/vaxjo_detail.php?c_vaxjo_id=494	BX795	VO:0005771	BX795 vaccine adjuvant	synthetic vaccine adjuvant			PMID:32574095
LLM	495	https://violinet.org/vaxjo/vaxjo_detail.php?c_vaxjo_id=495	C5a	VO:0005772	C5a vaccine adjuvant	peptide vaccine adjuvant		Th1-biased immune profile	PMID:10799917
LLM	496	https://violinet.org/vaxjo/vaxjo_detail.php?c_vaxjo_id=496	HP-β-CD	VO:0005773	HP-β-CD vaccine adjuvant	carbohydrate vaccine adjuvant		Th1/Th2 mixed immune profile	PMID:32210964
LLM	497	https://violinet.org/vaxjo/vaxjo_detail.php?c_vaxjo_id=497	CYT387	VO:0005774	CYT387 vaccine adjuvant	synthetic vaccine adjuvant			PMID:32574095
LLM	498	https://violinet.org/vaxjo/vaxjo_detail.php?c_vaxjo_id=498	CARP-2	VO:0005775	CARP-2 vaccine adjuvant	plant-derived vaccine adjuvant		Th1-biased immune profile	PMID:35698367
VAC	169	https://violinet.org/vaxjo/vaxjo_detail.php?c_vaxjo_id=169	LMQ	VO:0006092	LMQ vaccine adjuvant	combination vaccine adjuvant	Toll-like receptor 4	Th1-biased immune profile	https://www.ncbi.nlm.nih.gov/pubmed/?term=36634821|https://www.ncbi.nlm.nih.gov/pubmed/?term=36119058|https://www.ncbi.nlm.nih.gov/pubmed/?term=37029167
VAC	154	https://violinet.org/vaxjo/vaxjo_detail.php?c_vaxjo_id=154	CPDI-02	VO:0006093	CPDI-02 vaccine adjuvant	peptide vaccine adjuvant		Th1/Th2/Th17 mixed immune profile	https://www.ncbi.nlm.nih.gov/pubmed/?term=11710544|https://www.ncbi.nlm.nih.gov/pubmed/?term=19836478|https://www.ncbi.nlm.nih.gov/pubmed/?term=20965299
VAC	468	https://violinet.org/vaxjo/vaxjo_detail.php?c_vaxjo_id=468	CpG55.2	VO:0006094	CpG55.2 vaccine adjuvant	TLR agonist vaccine adjuvant	Toll-like receptor 9	Th1/Th2 mixed immune profile	https://www.ncbi.nlm.nih.gov/pubmed/?term=34420786|https://www.ncbi.nlm.nih.gov/pubmed/?term=34399628|https://www.ncbi.nlm.nih.gov/pubmed/?term=34456075|https://www.ncbi.nlm.nih.gov/pubmed/?term=34420786|https://www.ncbi.nlm.nih.gov/pubmed/?term=24554695|https://www.ncbi.nlm.nih.gov/pubmed/?term=32418798|https://www.ncbi.nlm.nih.gov/pubmed/?term=32156809|https://www.ncbi.nlm.nih.gov/pubmed/?term=…
VAC	260	https://violinet.org/vaxjo/vaxjo_detail.php?c_vaxjo_id=260	saponin and MPLA nanoparticles	VO:0006095	SMNP vaccine adjuvant	combination vaccine adjuvant	Toll-like receptor 4	Th1/Th2 mixed immune profile	PMID:34860581
VAC	146	https://violinet.org/vaxjo/vaxjo_detail.php?c_vaxjo_id=146	ALFQ	VO:0006096	ALFQ vaccine adjuvant	combination vaccine adjuvant	Toll-like receptor 4	Th1/Th2 mixed immune profile	https://www.ncbi.nlm.nih.gov/pubmed/?term=34202178https://www.ncbi.nlm.nih.gov/pubmed/?term=31827000https://www.ncbi.nlm.nih.gov/pubmed/?term=34470866https://www.ncbi.nlm.nih.gov/pubmed/?term=35632473https://www.ncbi.nlm.nih.gov/pubmed/?term=36417525https://www.ncbi.nlm.nih.gov/pubmed/?term=34914540https://www.ncbi.nlm.nih.gov/pubmed/?term=32881968https://www.ncbi.nlm.nih.gov/pubmed/?term=2637285…
VAC	137	https://violinet.org/vaxjo/vaxjo_detail.php?c_vaxjo_id=137	2G023A	VO:0006097	2G023A vaccine adjuvant	TLR agonist vaccine adjuvant	Toll-like receptor 4	Th1/Th2 mixed immune profile	https://vac.niaid.nih.gov/view?id=81
VAC	139	https://violinet.org/vaxjo/vaxjo_detail.php?c_vaxjo_id=139	2GO53	VO:0006098	2G053 vaccine adjuvant	TLR agonist vaccine adjuvant	Toll-like receptor 4	Th1/Th2 mixed immune profile	https://vac.niaid.nih.gov/view?id=80
VAC	161	https://violinet.org/vaxjo/vaxjo_detail.php?c_vaxjo_id=161	GLA-Alum	VO:0006099	GLA-Alum vaccine adjuvant	combination vaccine adjuvant	Toll-like receptor 4	Th1-biased immune profile	https://www.ncbi.nlm.nih.gov/pubmed/?term=37454145 https://www.ncbi.nlm.nih.gov/pubmed/?term=24556505 https://www.ncbi.nlm.nih.gov/pubmed/?term=28828575 https://www.ncbi.nlm.nih.gov/pubmed/?term=30013570 https://www.ncbi.nlm.nih.gov/pubmed/?term=24211167 https://www.ncbi.nlm.nih.gov/pubmed/?term=23933525 https://www.ncbi.nlm.nih.gov/pubmed/?term=34597297 https://www.ncbi.nlm.nih.gov/pubmed/?term=…
VAC	193	https://violinet.org/vaxjo/vaxjo_detail.php?c_vaxjo_id=193	SLA-Alum	VO:0006100	SLA-Alum vaccine adjuvant	combination vaccine adjuvant	Toll-like receptor 4	Th1-biased immune profile	https://www.ncbi.nlm.nih.gov/pubmed/?term=26901122, https://www.ncbi.nlm.nih.gov/pubmed/?term=32983577
VAC	197	https://violinet.org/vaxjo/vaxjo_detail.php?c_vaxjo_id=197	Stable Emulsion (SE) vaccine adjuvant	VO:0006101	Stable Emulsion (SE) vaccine adjuvant	emulsion vaccine adjuvant		Th1/Th2 mixed immune profile	https://www.ncbi.nlm.nih.gov/pubmed/?term=19679214 https://www.ncbi.nlm.nih.gov/pubmed/?term=22896687 https://www.ncbi.nlm.nih.gov/pubmed/?term=28429728 https://www.ncbi.nlm.nih.gov/pubmed/?term=37495191 https://www.ncbi.nlm.nih.gov/pubmed/?term=36256646 https://www.ncbi.nlm.nih.gov/pubmed/?term=28089141, https://clinicaltrials.gov/ct2/show/NCT03330899 https://clinicaltrials.gov/ct2/show/NCT01612…
VAC	144	https://violinet.org/vaxjo/vaxjo_detail.php?c_vaxjo_id=144	A-910823	VO:0006103	A-910823 vaccine adjuvant	emulsion vaccine adjuvant		Th1-biased immune profile	PMID:36891311
VAC	190	https://violinet.org/vaxjo/vaxjo_detail.php?c_vaxjo_id=190	S-540956	VO:0006104	S-540956 vaccine adjuvant	nucleic acid vaccine adjuvant	Toll-like receptor 9	Th1-biased immune profile	PMID:35003132|PMID:37243234
VAC	187	https://violinet.org/vaxjo/vaxjo_detail.php?c_vaxjo_id=187	Precision Vaccines Program (PVP)-057	VO:0006105	precision vaccines program-057 vaccine adjuvant	synthetic vaccine adjuvant	Toll-like receptor 3	Th1/Th2 mixed immune profile	https://vac.niaid.nih.gov/view?id=86
VAC	145	https://violinet.org/vaxjo/vaxjo_detail.php?c_vaxjo_id=145	ACM-CPG	VO:0006106	ACM-CpG vaccine adjuvant	emulsion vaccine adjuvant	Toll-like receptor 9	Th1-biased immune profile	https://www.ncbi.nlm.nih.gov/pubmed/?term=34618423 https://www.ncbi.nlm.nih.gov/pubmed/?term=36223228, https://clinicaltrials.gov/ct2/show/NCT05385991
VAC	153	https://violinet.org/vaxjo/vaxjo_detail.php?c_vaxjo_id=153	Cowpea Mosaic Virus	VO:0006107	cowpea mosaic virus vaccine adjuvant	particulate antigen delivery system vaccine adjuvant	Toll-like receptor 2 | Toll-like receptor 4 | Toll-like receptor 7	Th1-biased immune profile	Pubmed:26689376|Pubmed:37844250
VAC	182	https://violinet.org/vaxjo/vaxjo_detail.php?c_vaxjo_id=182	Nexavant	VO:0006108	nexavant vaccine adjuvant	nucleic acid vaccine adjuvant	Toll-like receptor 3	Th1/Th2 mixed immune profile	Pubmed:36761735|Pubmed:38136298
