# Supplementary material for: Vaxjo 2.0: An ontology- and large language model-powered knowledge base of vaccine adjuvants and mechanisms
Source: Front Cell Infect Microbiol. 2026 Jun 5;16:1763384. doi: 10.3389/fcimb.2026.1763384 (PMC13279671; doi:10.3389/fcimb.2026.1763384)
Supplement: Supplementary File 5 — Excel file containing subset of 50 adjuvants and their mechanism subtypes extracted via LLM. Adjuvants selected were the first 50 alphabetically. Each mechanism subtype was manually checked for accuracy and then tallied to get overall accuracy as a percentage. [file Supplementaryfile5.xlsx]

## Sheet: Supplementary File 5
Supplementary File 5
Adjuvant Name	Mechanism Subtypes	Correctly Identified Mechanism Subtypes	Total Mechanism Subtypes
1P7	{"mechanism subtype": "PRR activation", "evidence_refs": ["18479788"]}	1	1
1V270	{"mechanism subtype": "TLR sensing and dendritic cell activation", "evidence_refs": ["25568203"]} {"mechanism subtype": "T cell polarization to Th1", "evidence_refs": ["25568203"]}	2	2
3DSNA	{"mechanism subtype": "NF-κB signaling activation", "evidence_refs": ["31244959"]} {"mechanism subtype": "Ingestion and cross-presentation of antigen", "evidence_refs": ["31244959"]} {"mechanism subtype": "Upregulation of costimulatory factors", "evidence_refs": ["31244959"]} {"mechanism subtype": "Secretion of proinflammatory cytokines", "evidence_refs": ["31244959"]} {"mechanism subtype": "Acti…	5	5
3M-052-AF/Alum	{"mechanism subtype": "TLR sensing", "evidence_refs": ["39235529"]} {"mechanism subtype": "Dendritic cell activation", "evidence_refs": ["39235529"]} {"mechanism subtype": "T cell polarization", "evidence_refs": ["39235529"]}	3	3
3M-052-SE	{"mechanism subtype": "Adjuvant-enhanced B cell activation", "evidence_refs": ["30089691", "34972105"]}	1	1
3M-052-alum	{"mechanism subtype": "TLR-7/8 pathway activation", "evidence_refs": ["34266981"]} {"mechanism subtype": "Dendritic cell activation", "evidence_refs": ["34266981"]} {"mechanism subtype": "Th1 cell polarization", "evidence_refs": ["34266981"]} {"mechanism subtype": "Antibody production", "evidence_refs": ["34266981"]}	4	4
3pRNA	{"mechanism subtype": "RIG-I activation", "evidence_refs": ["32585230"]} {"mechanism subtype": "Type I IFN induction in plasmacytoid dendritic cells and macrophages", "evidence_refs": ["26819202"]}	2	2
7DW8-5	{"mechanism subtype": "Activation of NLRP3 inflammasome", "evidence_refs": ["28483194"]} {"mechanism subtype": "Formation of a depot for slow antigen release", "evidence_refs": ["28483194"]} {"mechanism subtype": "Th1-driven IgG subclasses", "evidence_refs": ["35095921"]}	1	3
A-910823	{"mechanism subtype": "α-tocopherol sensing by TLRs", "evidence_refs": ["36891311"]} {"mechanism subtype": "Dendritic cell activation", "evidence_refs": ["36891311"]} {"mechanism subtype": "Tfh and GCB cell induction", "evidence_refs": ["36891311"]} {"mechanism subtype": "Recruitment of inflammatory cells to draining lymph nodes", "evidence_refs": ["36891311"]} {"mechanism subtype": "Induction of…	3	5
AF03	{"mechanism subtype": "TLR recognition", "evidence_refs": ["20193791"]} {"mechanism subtype": "Dendritic cell activation", "evidence_refs": ["20193791"]} {"mechanism subtype": "T cell polarization (Th1 response)", "evidence_refs": ["20193791"]}	1	3
ANXA2	{"mechanism subtype": "Dendritic Cell Maturation", "evidence_refs": ["26885373"]} {"mechanism subtype": "TLR2 Activation", "evidence_refs": ["26885373"]} {"mechanism subtype": "Co-stimulatory Molecule Upregulation", "evidence_refs": ["26885373"]} {"mechanism subtype": "Antigen Cross-Presentation", "evidence_refs": ["26885373"]} {"mechanism subtype": "Cytokine Secretion (IL-12p70, TNF-α, IFN-γ)", …	5	5
AS01	{"mechanism subtype": "Pattern recognition receptor (PRR) sensing", "evidence_refs": ["30089691", "25247295"]}	1	1
AS01B	{"mechanism subtype": "TLR4 pathway", "evidence_refs": ["35459225", "37952003", "34860581"]} {"mechanism subtype": "Th1 responses", "evidence_refs": ["35459225", "37952003"]}	2	2
AS03	{"mechanism subtype": "Transient cytokine production", "evidence_refs": ["29883663"]} {"mechanism subtype": "Cytokine modulation", "evidence_refs": ["21256188"]} {"mechanism subtype": "Enhanced recruitment of granulocytes and antigen-loaded monocytes", "evidence_refs": ["21256188"]}	2	3
AS04	{"mechanism subtype": "TLR4 activation", "evidence_refs": ["22291184"]} {"mechanism subtype": "Dendritic cell activation", "evidence_refs": ["22291184"]} {"mechanism subtype": "T cell polarization", "evidence_refs": ["22291184"]} {"mechanism subtype": "Antibody production", "evidence_refs": ["22291184"]} {"mechanism subtype": "Pro-inflammatory cytokine production", "evidence_refs": ["22291184"]}	5	5
Ad-SLC	{"mechanism subtype": "DC maturation and T-cell activation", "evidence_refs": ["23229068"]}	1	1
Adjuplex (ADJ)	{"mechanism subtype": "Activation of NLRP3 inflammasome", "evidence_refs": ["33444400"]} {"mechanism subtype": "Induction of lipid bodies (LBs) with altered composition for cross-presentation", "evidence_refs": ["33444400"]} {"mechanism subtype": "Enhanced dendritic cell cross-presentation", "evidence_refs": ["32984856", "33782151"]} {"mechanism subtype": "Promotion of mucosal imprinting", "evide…	4	5
Advax (delta inulin)	{"mechanism subtype": "Activation of NLRP3 inflammasome", "evidence_refs": ["22728225"]} {"mechanism subtype": "Antigen-sparing effects", "evidence_refs": ["23306367"]} {"mechanism subtype": "Enhanced T-cell gamma interferon (IFN-γ) recall responses", "evidence_refs": ["25520500"]} {"mechanism subtype": "Modulation of cellular immunity", "evidence_refs": ["24342245"]} {"mechanism subtype": "Induc…	9	10
Advax-2	{"mechanism subtype": "TLR4 pathway", "evidence_refs": ["34069575"]} {"mechanism subtype": "Th1 response", "evidence_refs": ["34069575"]} {"mechanism subtype": "Dendritic cell activation", "evidence_refs": ["34069575"]} {"mechanism subtype": "T cell polarization", "evidence_refs": ["34069575"]}	3	4
Advax-CpG	{"mechanism subtype": "TLR4 pathway activation", "evidence_refs": ["34456075", "35750538"]} {"mechanism subtype": "Overcoming polysaccharide-induced immune inhibition", "evidence_refs": ["34456075", "35750538"]}	1	2
Advax-CpG55.2	{"mechanism subtype": "Depot formation", "evidence_refs": ["37355452"]} {"mechanism subtype": "TLR-mediated innate immune response", "evidence_refs": ["37355452"]} {"mechanism subtype": "Dendritic cell activation", "evidence_refs": ["37355452"]} {"mechanism subtype": "T cell polarization and antibody production", "evidence_refs": ["37355452"]}	4	4
Advax-CpG55.2™	{"mechanism subtype": "Depot formation", "evidence_refs": ["37355452"]} {"mechanism subtype": "TLR-mediated innate immune response", "evidence_refs": ["37355452"]} {"mechanism subtype": "Dendritic cell activation", "evidence_refs": ["37355452"]} {"mechanism subtype": "T cell polarization and antibody production", "evidence_refs": ["37355452"]}	4	4
Advax-SM	{"mechanism subtype": "Recognition by pattern recognition receptors", "evidence_refs": ["34420786"]} {"mechanism subtype": "Activation of dendritic cells", "evidence_refs": ["34420786"]} {"mechanism subtype": "Secretion of cytokines", "evidence_refs": ["34420786"]} {"mechanism subtype": "Th1/Th2-balanced response", "evidence_refs": ["32829976", "32849580"]} {"mechanism subtype": "Enhancement of C…	5	5
AdvaxCpG	{"mechanism subtype": "TLR9 recognition", "evidence_refs": ["28819247"]} {"mechanism subtype": "Dendritic cell activation", "evidence_refs": ["28819247"]} {"mechanism subtype": "T cell polarization", "evidence_refs": ["28819247"]} {"mechanism subtype": "Antibody production", "evidence_refs": ["28819247"]} {"mechanism subtype": "Unknown/Not described", "evidence_refs": ["31664089", "31847886"]}	3	4
Aikejia	{"mechanism subtype": "Inflammation", "evidence_refs": ["31293651"]} {"mechanism subtype": "Immune cell activation", "evidence_refs": ["31293651"]} {"mechanism subtype": "T cell activation", "evidence_refs": ["31293651"]} {"mechanism subtype": "B cell activation", "evidence_refs": ["31293651"]}	3	4
AlO(OH)-polymer nanoparticles (APNs)	{"mechanism subtype": "Recognition by innate immune receptors (PRRs)", "evidence_refs": ["29375970"]} {"mechanism subtype": "Dendritic cell activation", "evidence_refs": ["29375970"]} {"mechanism subtype": "T cell polarization", "evidence_refs": ["29375970"]} {"mechanism subtype": "Antibody production", "evidence_refs": ["29375970"]}	3	4
Albumin-Heparin Microparticles	{"mechanism subtype": "Pattern Recognition Receptor (PRR) Activation", "evidence_refs": ["16734558"]} {"mechanism subtype": "Dendritic Cell Activation", "evidence_refs": ["16734558"]} {"mechanism subtype": "T Cell Polarization", "evidence_refs": ["16734558"]} {"mechanism subtype": "Antibody Production", "evidence_refs": ["16734558"]}	3	4
Alum (aluminum hydroxide)	{"mechanism subtype": "Activation of NLRP3 inflammasome", "evidence_refs": ["12204953", "17484805", "18675867", "19285425", "22291184", "22844480", "23954378", "25520500", "26791076", "27387453", "27439378", "27847326", "28220116", "28347293", "28716554", "29349774", "29375970", "29883663", "31027511", "31515141", "32131853", "32156809", "32240675", "32348377", "32471056", "32561559", "33485468",…	6	6
Alum-TLR7	{"mechanism subtype": "TLR7 recognition", "evidence_refs": ["27439378"]} {"mechanism subtype": "Type I interferon production", "evidence_refs": ["27439378"]} {"mechanism subtype": "Dendritic cell polarization", "evidence_refs": ["27439378"]} {"mechanism subtype": "Th1 cell activation", "evidence_refs": ["27439378"]} {"mechanism subtype": "B cell activation", "evidence_refs": ["27439378"]} {"mecha…	6	6
Aluminium salts	{"mechanism subtype": "Mimicking natural exposure to a foreign antigen or pathogen", "evidence_refs": ["33324411"]} {"mechanism subtype": "Activation of innate immune cells", "evidence_refs": ["33324411"]} {"mechanism subtype": "Production of pro-inflammatory cytokines", "evidence_refs": ["33324411"]} {"mechanism subtype": "T cell polarization", "evidence_refs": ["33324411"]} {"mechanism subtype"…	5	5
Aluminum phosphate	{"mechanism subtype": "TLR activation", "evidence_refs": ["35750538"]} {"mechanism subtype": "Dendritic cell activation", "evidence_refs": ["35750538"]} {"mechanism subtype": "T cell polarization", "evidence_refs": ["35750538"]}	2	3
Amorphous aluminum hydroxyphosphate sulfate (AAHS)	{"mechanism subtype": "Recognition by pattern recognition receptors", "evidence_refs": ["17581283"]} {"mechanism subtype": "Activation of dendritic cells", "evidence_refs": ["17581283"]} {"mechanism subtype": "Presentation of L1 peptides to T cells", "evidence_refs": ["17581283"]} {"mechanism subtype": "Interferon-gamma secretion by T cells", "evidence_refs": ["17581283"]}	3	4
Astragalus polysaccharides (APS)	{"mechanism subtype": "Up-regulation of MHC I/II, CD40, CD80, and CD86 on dendritic cells", "evidence_refs": ["23006659"]} {"mechanism subtype": "Inhibition of regulatory T cells (nTreg)", "evidence_refs": ["23006659"]}	2	2
BCG(MCP-3)	{"mechanism subtype": "None mentioned", "evidence_refs": ["17074853"]}	0	0
BECC/Alhydrogel	{"mechanism subtype": "TLR4 pathway activation", "evidence_refs": ["33309485"]} {"mechanism subtype": "Th1 response promotion", "evidence_refs": ["33309485"]} {"mechanism subtype": "Dendritic cell activation", "evidence_refs": ["33309485"]}	2	3
BECC438b	{"mechanism subtype": "TLR4 agonist", "evidence_refs": ["38698863"]}	1	1
BVP22	{"mechanism subtype": "Sensing by PRRs", "evidence_refs": ["22720700"]} {"mechanism subtype": "Activation of innate immune cells", "evidence_refs": ["22720700"]} {"mechanism subtype": "T cell polarization", "evidence_refs": ["22720700"]} {"mechanism subtype": "Antibody and cytokine production", "evidence_refs": ["22720700"]}	2	4
Bl-Eng2	{"mechanism subtype": "Dectin-2-mediated signaling", "evidence_refs": ["28793349"]}	1	1
Bupivacaine	{"mechanism subtype": "Moisture retention", "evidence_refs": ["15246629"]}	0	1
C60(OH)22	{"mechanism subtype": "TLR4 activation", "evidence_refs": ["30678964"]} {"mechanism subtype": "Dendritic cell activation", "evidence_refs": ["30678964"]}	2	2
CA-CpG	{"mechanism subtype": "Dendritic cell activation", "evidence_refs": ["29720976"]} {"mechanism subtype": "Type I interferon production", "evidence_refs": ["29720976"]} {"mechanism subtype": "Th1 cell activation", "evidence_refs": ["29720976"]} {"mechanism subtype": "Interleukin-12 production", "evidence_refs": ["29720976"]} {"mechanism subtype": "IFN-γ production", "evidence_refs": ["29720976"]}	5	5
CAF	{"mechanism subtype": "Activation of NLRP3 inflammasome", "evidence_refs": ["34358167"]} {"mechanism subtype": "Formation of a depot for slow antigen release", "evidence_refs": ["34358167"]} {"mechanism subtype": "Antigen presentation", "evidence_refs": []} {"mechanism subtype": "T cell polarization and antibody production", "evidence_refs": []}	3	4
CAF01	{"mechanism subtype": "NLRP3 inflammasome activation", "evidence_refs": ["26379666"]} {"mechanism subtype": "Depot formation for slow antigen release", "evidence_refs": ["26379666"]} {"mechanism subtype": "Enhanced antibody responses", "evidence_refs": ["29541075", "26379666"]} {"mechanism subtype": "Induction of T follicular helper (TFH) cells", "evidence_refs": ["29541075", "26379666"]} {"mecha…	12	14
CAF05	{"mechanism subtype": "Recognition by TLR4", "evidence_refs": ["22095092"]} {"mechanism subtype": "Activation of dendritic cells", "evidence_refs": ["22095092"]} {"mechanism subtype": "Cytokine production and T cell polarization", "evidence_refs": ["22095092"]}	2	3
CAF09b	{"mechanism subtype": "Type I interferon (IFN-I) response", "evidence_refs": ["35163772", "33352684"]}	1	1
CAF23	{"mechanism subtype": "Sensing of pathogens by PRRs", "evidence_refs": ["30609354"]} {"mechanism subtype": "Activation of dendritic cells", "evidence_refs": ["30609354"]} {"mechanism subtype": "Migratory antigen-presenting cells to the preconditioned lymph node", "evidence_refs": ["30609354"]}	3	3
CCL-34	{"mechanism subtype": "TLR4 pathway activation", "evidence_refs": ["32439945"]} {"mechanism subtype": "Dendritic cell activation", "evidence_refs": ["32439945"]} {"mechanism subtype": "Th1 cell polarization", "evidence_refs": ["32439945"]}	3	3
CCL21	{"mechanism subtype": "Dendritic cell activation", "evidence_refs": ["21997231"]} {"mechanism subtype": "T cell polarization", "evidence_refs": ["21997231"]} {"mechanism subtype": "Antibody production", "evidence_refs": ["21997231"]}	1	3
CCL28	{"mechanism subtype": "TLR sensing", "evidence_refs": ["28067290"]} {"mechanism subtype": "Dendritic cell activation", "evidence_refs": ["28067290"]} {"mechanism subtype": "Th2 cell polarization", "evidence_refs": ["28067290"]} {"mechanism subtype": "Mucosal antibody production", "evidence_refs": ["28067290"]}	2	4
CCL5	{"mechanism subtype": "Recognition by pattern recognition receptors (e.g., TLRs)", "evidence_refs": ["18479788", "20233026"]} {"mechanism subtype": "Dendritic cell activation", "evidence_refs": ["18479788"]} {"mechanism subtype": "T cell polarization", "evidence_refs": ["20233026"]} {"mechanism subtype": "Antibody production", "evidence_refs": ["20233026"]}	1	4
		146	178	82.0225
				% accuracy
