# Supplementary material for: Vaxjo 2.0: An ontology- and large language model-powered knowledge base of vaccine adjuvants and mechanisms
Source: Front Cell Infect Microbiol. 2026 Jun 5;16:1763384. doi: 10.3389/fcimb.2026.1763384 (PMC13279671; doi:10.3389/fcimb.2026.1763384)
Supplement: Supplementary File 6 — Adjuvant–mechanism binary association matrix. A comprehensive spreadsheet providing the full binary matrix of associations between all curated adjuvants and mechanism families. This file underlies Figures 4 and 5 and enables direct inspection of all combinatorial overlaps across mechanisms for the complete adjuvant set. [file Supplementaryfile6.xlsx]

## Sheet: Supplementary File 6_Adjuvant M
Supplementary File 6
Adjuvant	Adjuvant synergy / immune modulation	Antigen presentation / APCs	Apoptosis / Cell Death Induction	B cell / antibody production	Complement / depot / formulation	Cytokine signaling / production	Dendritic cell activation	Inflammatory response	Macrophage / innate immune activation	Mucosal immunity	NLRP3 inflammasome activation	Other / Unclassified	Pattern recognition / PRR sensing	STING / TRIF / MyD88 / RIG-I signaling	T cell activation / polarization	TLR signaling
1P7	0	0	0	0	0	0	0	0	0	0	0	0	1	0	0	0
1V270	0	0	0	0	0	0	0	0	0	0	0	0	0	0	1	1
1Z105	0	0	0	1	0	0	1	0	0	0	0	0	0	0	1	1
3DSNA	0	1	0	0	0	1	1	0	1	0	0	0	0	1	0	0
3LSNA	0	0	0	0	0	0	0	0	0	0	0	0	0	0	0	1
3M-052	0	0	0	0	0	0	0	0	0	0	0	0	0	0	1	1
3M-052-SE	0	0	0	1	0	0	0	0	0	0	0	0	0	0	0	0
3pRNA	0	0	0	0	0	0	1	0	0	0	0	0	0	1	0	0
7DW8-5	0	0	0	0	0	0	1	0	0	0	1	0	0	0	1	0
A-910823	0	0	0	0	0	1	1	0	0	0	0	0	1	1	1	0
AF03	0	0	0	0	0	0	1	0	0	0	0	0	0	0	1	1
ANXA2	0	1	0	0	0	1	1	0	0	0	0	0	0	0	0	1
AS01	0	0	0	0	0	0	0	0	0	0	0	0	1	0	0	0
AS01B	0	0	0	0	0	0	0	0	0	0	0	0	0	0	1	1
AS01E	0	0	0	0	0	0	1	0	1	0	0	0	0	0	1	1
AS03	0	0	0	0	0	1	1	0	0	0	0	0	0	0	0	0
AS04	0	0	0	1	0	1	1	0	0	0	0	0	0	0	1	1
ASP-1	0	0	0	1	0	0	1	0	0	0	0	0	0	0	1	1
ASPPR	0	0	0	0	0	0	1	0	1	0	0	0	0	0	1	0
Ace-DEX	0	0	0	0	0	0	1	0	0	0	0	0	0	0	1	1
Active caspase-1	0	0	0	0	0	0	1	0	0	0	1	0	0	0	0	0
Ad-SLC	0	0	0	0	0	0	0	0	0	0	0	0	0	0	1	0
AddaVax	0	0	0	1	0	0	0	0	0	0	0	0	0	0	1	0
Adjuplex	1	0	0	0	0	0	1	0	0	0	1	0	0	0	1	0
Advax	1	1	0	1	0	1	1	0	0	0	1	0	1	0	1	0
Advax-2	0	0	0	0	0	0	1	0	0	0	0	0	0	0	1	1
Advax-CpG	0	0	0	0	0	0	0	1	0	0	0	0	0	0	0	1
Advax-CpG55.2	0	0	0	1	1	1	1	0	1	0	0	0	0	0	1	1
Advax-M	0	0	0	0	0	0	1	0	0	0	0	0	1	0	1	0
Advax-P	0	0	0	1	0	0	1	0	0	0	0	0	1	0	1	0
Advax-SM	0	0	0	0	0	1	1	0	0	0	0	0	1	0	1	0
Advax3	0	0	0	0	0	1	0	0	0	0	0	0	0	0	1	0
Advax8	0	0	0	0	0	0	0	0	0	0	0	0	0	0	0	1
AdvaxCpG	0	0	0	1	0	0	1	0	0	0	0	1	0	0	1	1
Aikejia	0	0	0	1	0	0	0	1	1	0	0	0	0	0	1	0
AlO-polymer nanoparticles	0	0	0	1	0	0	1	0	0	0	0	0	1	0	1	0
Albumin-Heparin Microparticles	0	0	0	1	0	0	1	0	0	0	0	0	1	0	1	0
Algel	0	0	0	0	0	0	0	0	0	0	1	0	0	0	0	0
Algel-IMDG	0	0	0	0	0	0	1	0	0	0	1	0	0	0	0	0
Alginate-coated chitosan nanoparticles	0	0	0	1	0	0	1	0	0	0	0	0	0	0	1	1
Alhagi honey polysaccharide	0	0	0	1	0	0	1	0	0	0	0	0	1	0	1	0
All-trans retinoic acid	1	0	0	0	0	1	0	0	1	0	0	0	0	0	1	0
Alum	0	0	0	1	1	1	1	0	1	0	1	0	1	0	1	1
Astragalus polysaccharides	0	0	0	0	0	0	0	0	0	0	0	0	0	0	1	0
BAE	0	0	0	0	0	0	0	0	0	0	0	0	0	0	0	1
BBV152	0	0	0	0	0	0	1	0	0	0	0	0	0	0	1	1
BCG	0	0	0	0	0	0	0	0	0	0	0	1	0	0	0	0
BECC/Alhydrogel	0	0	0	0	0	0	1	0	0	0	0	0	0	0	1	1
BECC438	0	0	0	0	0	0	0	0	0	0	0	0	0	0	0	1
BECC438b	0	0	0	0	0	0	0	0	0	0	0	0	0	0	0	1
BECC470	0	0	0	0	0	0	1	0	0	0	0	0	0	0	1	1
BLP	1	0	0	1	0	0	1	0	0	0	0	0	1	0	1	0
BVP22	0	0	0	1	0	0	0	0	1	0	0	0	1	0	1	0
BX795	0	0	0	0	0	0	0	1	0	0	0	0	0	1	0	0
Bl-Eng2	0	0	0	0	0	0	0	0	0	0	0	0	0	1	0	0
Bupivacaine	0	0	0	0	1	0	0	0	0	0	0	0	0	0	0	0
C3d	0	0	0	0	0	0	1	0	0	0	0	0	1	0	0	0
C5a	0	0	0	0	0	0	1	0	0	0	1	0	0	0	0	0
C5a agonist	0	0	0	0	0	0	0	0	0	0	1	0	0	0	0	1
C6022	0	0	0	0	0	0	1	0	0	0	0	0	0	0	0	1
CA-CpG	0	0	0	0	0	1	1	0	0	0	0	0	0	0	1	0
CAF	0	0	0	0	0	0	1	0	0	0	1	0	0	0	1	0
CAF01	0	0	0	1	0	0	1	0	1	0	1	1	0	1	1	0
CAF05	0	0	0	0	0	0	1	0	0	0	0	0	0	0	1	1
CAF09	0	0	0	0	0	0	1	0	0	0	0	0	0	0	1	1
CAF09b	0	0	0	0	0	1	0	0	0	0	0	0	0	0	0	0
CAF23	0	0	0	0	0	0	1	0	0	0	0	0	1	1	0	0
CAF24a-c	0	0	0	0	0	0	0	0	1	0	0	0	0	1	1	0
CAFÂ°1	0	0	0	1	0	0	1	0	0	0	0	0	0	0	1	1
CARP-1	0	0	0	0	0	0	0	0	0	0	1	0	0	0	1	0
CARP-2	0	0	0	1	0	1	1	0	1	0	1	0	0	0	1	0
CCL-34	0	0	0	0	0	0	1	0	0	0	0	0	0	0	1	1
CCL21	0	0	0	1	0	0	1	0	0	0	0	0	0	0	1	0
CCL28	0	0	0	1	0	0	1	0	0	0	0	0	0	0	1	1
CCL5	0	0	0	1	0	0	1	0	0	0	0	0	1	0	1	0
CD226	0	0	0	1	0	1	1	0	0	0	0	0	1	0	1	0
CDA/Î±GalCerMPEG	0	0	0	0	0	0	1	0	0	0	0	0	0	0	1	1
CDG	0	0	0	0	0	0	1	0	0	0	0	0	0	1	0	0
CRL1005	0	0	0	1	0	1	1	0	0	0	0	0	1	0	1	0
CTA1-3M2e-DD	0	0	0	0	0	0	0	0	0	0	0	0	0	0	0	1
CTA1-DD	0	0	0	0	0	0	1	0	0	0	1	0	0	0	0	0
CXCL10-mucin-GPI	0	0	0	0	0	0	0	0	1	0	0	0	0	0	0	0
CXCL11	0	0	0	0	0	1	0	0	1	0	0	0	0	0	1	0
CXCL11-Fc	0	0	0	0	0	0	0	0	0	0	0	0	0	0	1	0
CYT387	0	0	0	0	0	0	0	1	0	0	0	0	0	1	0	0
CaPNP	0	0	0	1	0	0	1	1	0	0	0	0	0	0	1	1
Calcium Phosphate	1	0	0	1	0	0	1	0	0	0	1	0	0	0	0	0
Candida	0	0	0	0	0	0	1	0	0	0	0	0	0	0	1	1
Cationic Liposome	0	0	0	0	0	1	1	0	0	0	0	0	0	0	1	1
ChAd	0	0	0	0	0	0	1	0	0	0	0	0	1	0	1	0
Chitin	0	0	0	0	0	0	0	0	0	0	0	0	0	0	1	1
Chitosan	0	0	0	0	0	0	1	1	0	0	0	0	1	0	1	0
Cholera toxin	0	0	0	1	0	1	1	0	0	1	0	0	0	1	1	0
CnB	0	0	0	0	0	1	0	0	1	0	0	1	0	0	1	0
CoVaccine HT	0	0	0	1	0	0	1	0	1	0	0	0	1	0	1	0
Coa-ASC16	0	0	0	0	0	1	1	0	0	0	0	0	0	0	0	1
Compound 48/80	0	0	0	0	0	0	1	0	0	0	1	0	0	0	0	0
CpG M362	0	0	0	1	0	0	0	0	0	0	0	0	0	0	1	1
CpG ODN	0	0	0	1	0	1	1	1	0	0	1	0	0	0	0	1
CpG ODN 1826	0	0	0	0	0	1	0	0	0	0	0	0	0	0	1	1
CpG motifs	0	0	0	0	0	1	1	0	1	0	0	0	1	0	0	0
CpG55.2	0	0	0	1	0	0	1	0	0	0	0	0	0	0	1	1
Cry proteins	0	0	0	0	0	0	1	0	0	0	0	0	0	0	0	1
Curdlan	0	0	0	1	0	0	1	0	0	0	0	0	1	0	1	0
Cyclophilin A	0	0	0	1	0	0	1	0	0	0	0	0	0	0	1	1
D-isoglutamine	0	0	0	0	0	0	1	0	0	0	0	0	0	0	1	1
D-mannose	0	0	0	0	0	1	0	1	1	0	0	0	0	0	0	0
DAI	0	0	0	0	0	0	0	0	1	0	0	0	1	1	0	0
DAP	0	0	0	1	0	0	0	0	1	0	0	0	0	0	1	1
DBP	0	0	0	0	0	0	0	1	0	0	0	0	0	0	0	0
DD	0	0	0	0	0	0	1	0	0	0	1	0	0	0	0	0
DDA/TDB	0	0	0	0	0	0	0	0	0	0	0	0	0	0	1	1
DDO	0	0	0	0	0	0	0	0	0	0	0	0	0	1	0	1
DOTAP	0	0	0	0	0	0	0	0	0	0	0	0	0	0	0	1
DP7-C	0	0	0	0	0	0	0	0	0	0	0	0	1	0	0	0
DT	0	0	0	0	0	0	0	0	0	0	0	0	0	0	0	1
DVG-324	0	0	0	0	0	0	0	0	0	0	0	0	0	1	0	0
Desmuramyl analog adamantylamide dipeptide	0	0	0	0	0	0	0	0	0	0	0	0	0	0	0	1
Diluvac Forte	0	0	0	0	0	1	1	0	0	0	0	0	0	0	1	0
Double-mutant heat-labile enterotoxin from Escherichia coli	0	0	0	0	0	0	1	1	0	0	0	0	0	0	0	0
EGCG	0	0	0	1	0	0	0	0	0	0	0	0	0	0	1	0
EP67	0	0	0	1	0	0	0	0	1	0	0	0	0	0	1	0
EPS derived from Lactobacillus kiferi WXD029	1	0	0	0	0	1	1	0	0	0	0	0	0	0	1	0
FimH	0	0	0	0	0	0	0	0	0	0	0	0	0	0	0	1
FlaB	0	0	0	0	0	0	0	0	0	0	0	0	0	1	0	0
Flagellin	0	0	0	1	0	0	0	0	1	0	0	0	0	0	0	1
FliC	0	0	0	1	0	0	1	0	0	0	0	0	0	0	1	1
Fos47	0	0	0	0	0	0	0	0	0	0	0	0	0	0	1	1
Freund's Adjuvant	0	0	0	1	0	0	1	0	0	0	0	0	1	0	1	1
G3	0	0	0	0	0	0	1	0	0	0	0	0	1	0	1	0
GDQ	0	0	0	0	0	0	0	0	0	0	0	0	0	0	1	1
GLA	0	0	0	0	0	0	1	0	0	0	0	1	0	0	1	1
GLA-AF	0	0	0	1	0	0	1	0	0	0	0	0	0	0	1	1
GLA-LSQ	0	0	0	0	0	0	1	0	0	0	0	0	0	0	1	1
GM-CSF	0	0	0	1	0	1	1	0	0	0	0	0	0	0	1	1
GPI-0100	0	0	0	1	0	0	1	0	0	0	0	0	1	0	1	0
Glycated chitosan	0	0	0	0	0	0	0	0	0	0	0	1	0	0	0	0
Granulysin	0	0	0	0	0	0	0	0	0	0	0	0	0	1	0	0
HBcAg	0	0	0	0	0	0	1	0	0	0	0	0	1	0	1	0
HIV PR	0	0	0	1	0	0	1	0	0	0	0	1	0	0	1	1
HMBA	0	0	0	0	0	1	0	0	0	0	0	0	1	1	0	0
HMGB1	0	0	0	0	0	0	1	0	0	0	0	0	0	0	0	0
HP-NAP	0	0	0	1	0	0	1	0	0	0	0	0	1	0	1	0
HP-Î²-CD	0	0	0	1	0	1	1	0	1	0	0	0	0	1	1	0
HVJ-Envelope	0	0	0	0	0	0	1	0	1	0	0	0	0	0	1	1
Heparin-binding hemagglutinin	0	0	0	1	0	1	1	0	1	0	0	0	0	1	1	0
Hsp65	0	0	0	0	0	0	1	0	1	0	0	0	1	0	1	0
IC31	0	0	0	0	0	0	0	0	0	0	0	0	0	0	1	0
IFN-Î±	0	0	0	0	0	0	1	0	1	0	0	0	0	0	1	0
IFN-Î²	0	0	0	0	0	0	1	0	0	0	0	0	0	0	1	0
IL-12	0	0	0	0	0	1	1	0	1	0	0	0	1	0	1	0
IL-12-MOP	0	0	0	0	0	0	1	1	1	0	0	0	1	0	0	0
IL-15	0	0	0	1	0	0	0	0	0	0	0	0	0	0	1	0
IL-18	0	0	0	0	0	0	1	0	1	0	0	1	0	0	1	0
IL-21	0	0	0	1	0	0	0	0	0	0	0	0	0	0	1	0
IL-27	0	0	0	1	0	0	1	0	0	0	0	0	0	0	1	1
IL-33	0	0	0	0	0	1	1	0	0	0	0	0	0	0	1	0
IL-7	0	1	0	0	0	0	0	0	0	0	0	0	0	0	0	0
INI-4001	0	0	0	1	0	0	1	0	0	0	0	0	0	0	1	1
ISG15-mut	0	0	0	0	0	0	1	0	0	0	0	0	1	0	1	0
ISG15-wt	0	0	0	0	0	0	1	0	0	0	0	0	0	0	1	1
Imiquimod	0	0	0	0	0	0	0	0	0	0	0	0	0	0	0	1
Immunomodulatory muramyl dipeptide	1	0	0	0	0	0	0	0	1	0	0	0	1	0	1	0
K3-SPG	0	0	0	0	0	1	1	0	0	0	0	0	0	0	0	0
KLH	0	0	0	0	0	0	0	0	0	0	0	0	0	0	0	1
KML-B	0	1	0	0	0	1	1	0	0	0	0	0	0	1	1	0
Kyn	0	0	0	0	0	0	1	0	0	0	0	0	0	0	1	0
LIGHT	0	0	0	0	0	0	0	0	0	0	0	0	0	0	1	0
LLO	0	0	0	0	0	0	1	0	0	0	0	0	0	0	0	1
LMQ	0	0	0	1	0	0	1	0	0	0	0	0	0	0	1	1
LP-GMP	0	0	0	0	0	1	1	0	0	0	0	0	0	0	1	0
LPS	0	0	0	0	0	0	1	0	0	0	1	0	0	0	0	0
LQ	0	0	0	0	0	0	1	0	0	0	0	0	0	0	1	1
LQuil	1	0	0	1	0	0	1	0	0	0	0	0	0	0	1	1
LT	1	1	0	1	0	1	1	0	1	1	0	0	1	1	1	1
LT4	0	0	0	0	0	0	0	0	1	0	0	0	1	0	1	0
LTA1	0	0	0	0	0	0	1	0	1	0	0	0	0	0	0	0
LTK4R	0	0	0	0	0	0	1	0	0	0	0	0	0	0	1	1
LTK63	0	0	0	1	0	0	1	0	0	0	0	0	1	0	1	0
LTR	0	0	0	0	0	0	0	0	0	0	0	0	1	0	0	0
Levamisole	0	0	0	0	0	0	1	0	1	0	0	0	0	0	1	0
Lipid A	0	0	0	0	0	0	0	0	0	0	0	0	0	0	1	1
Lipid nanoparticle-enclosed siRNA	0	0	0	0	0	0	1	0	0	0	0	1	0	1	0	0
Lipopeptides	0	0	0	1	0	0	1	0	1	0	0	0	0	1	1	0
M7-NH2	0	0	0	1	0	0	1	0	0	0	0	0	1	0	0	0
MAS-1	0	0	0	1	0	0	1	0	0	0	0	0	1	0	1	0
MCT	1	0	0	0	0	0	1	0	0	0	1	0	0	1	0	0
MDP	0	0	0	0	0	0	1	0	0	0	0	0	0	1	1	0
MF59	0	0	0	0	0	0	1	0	0	0	0	0	0	0	1	1
MIP-1alpha	0	1	0	0	0	0	1	0	0	0	0	0	0	0	0	0
MIP-2	0	0	0	1	0	1	1	0	1	0	0	0	0	0	0	0
MM	0	0	0	0	0	1	0	0	0	0	0	0	0	0	1	0
MP12W-CpG 1826	0	0	0	0	0	1	1	0	0	0	0	0	0	0	0	1
MP12W-CpG 55.2	0	0	0	0	0	1	0	0	1	0	0	0	0	0	0	1
MPL	0	0	0	0	0	0	0	0	0	0	0	0	0	0	0	1
MPL+TDM	0	0	0	1	0	0	1	0	0	0	0	0	0	0	1	1
MPL-SE	0	0	0	0	0	0	0	0	0	0	0	0	0	0	1	1
MPL/DDA	0	0	0	0	0	0	1	0	0	0	0	0	0	0	1	1
MPLA	0	0	0	0	0	0	0	0	0	0	0	0	0	0	0	1
MTP-PE	0	0	0	0	0	0	1	0	0	0	0	0	0	0	1	1
MUC1 aptamer-immunoadjuvant CpG-fused sequences	0	0	1	0	0	1	1	0	0	0	0	0	0	0	0	0
Mastoparan-7	0	0	0	1	0	0	0	0	0	0	0	0	0	0	1	1
Matrix-M	0	1	0	0	0	1	0	0	1	0	0	0	0	0	0	0
Montanide	0	0	0	0	0	0	1	0	0	0	0	0	0	0	0	1
Montanide ISA 206	0	0	0	1	0	0	1	0	0	0	0	0	1	0	0	0
Montanide ISA 25	0	0	0	1	0	0	0	0	1	0	0	0	1	0	1	0
Montanide ISA 51	0	0	0	0	0	0	1	0	0	0	0	0	0	0	1	1
Montanide ISA 720	0	0	0	0	0	0	1	0	0	0	0	0	0	0	1	1
Murabutide	0	0	0	0	0	0	0	0	1	0	0	0	1	0	1	0
MyD88	0	0	0	1	0	0	0	0	1	0	0	0	1	0	1	0
MyD88/CD40	0	0	0	1	0	0	1	0	0	0	0	0	0	0	1	1
Mycobacterial monomycoloyl glycerol analogue	0	0	0	0	0	0	1	1	1	0	0	0	1	0	0	0
NADA	0	0	0	1	0	0	1	0	0	0	0	0	0	0	1	1
NE01	0	0	0	0	0	0	1	0	0	0	0	0	1	0	1	0
NLT	0	0	0	0	0	1	0	0	0	0	0	0	0	0	1	1
NOD2L	0	0	0	0	0	1	1	0	1	0	0	0	0	1	1	0
NP DNA	0	0	0	0	0	0	1	0	0	0	0	0	0	0	1	1
NexaVant	0	1	0	0	0	0	1	0	0	0	0	0	0	0	1	1
Nontoxic mutant CT	0	1	0	1	0	0	0	0	0	0	0	0	0	0	1	0
ODN2006	0	0	0	0	0	1	1	0	0	0	0	0	0	0	0	1
OK-432	0	0	0	0	0	0	0	0	0	0	0	0	0	0	1	1
Oil-in-water	0	0	0	1	0	0	1	0	0	0	0	0	1	0	1	0
Ov-ASP-1	0	0	0	0	0	0	1	0	0	0	0	0	0	1	1	0
P2Et	0	0	0	0	0	0	1	0	0	0	0	0	0	0	1	1
PAMK-NLC	0	1	0	1	0	1	0	0	0	0	0	0	0	0	1	0
PAPE	0	0	0	0	0	0	1	0	0	0	0	0	0	0	0	0
PEI	0	0	0	1	0	0	1	0	0	0	0	0	0	0	1	1
PET lipid A	0	0	0	0	0	0	1	0	0	0	1	0	0	0	0	0
PGPC	0	0	0	0	1	0	0	0	0	0	0	0	0	0	0	0
PHAD	0	0	0	0	0	0	1	0	0	0	0	0	0	0	0	1
PIKA	0	0	0	1	0	0	1	0	1	0	0	0	0	0	1	0
PLGA	0	0	0	1	0	0	0	0	1	0	0	0	1	0	1	0
PLa	0	0	0	0	0	0	1	0	0	0	0	0	0	0	1	1
PNPS-0.3	0	0	0	0	0	0	0	0	1	0	0	0	0	1	0	0
PVP-GO	0	0	0	0	0	0	0	0	1	0	0	1	0	0	1	0
PhotothermalPhage	0	0	0	1	0	0	1	0	0	0	0	0	1	0	1	0
Platycodin D	0	0	0	0	0	0	0	0	0	0	1	0	0	0	0	0
Poly	0	1	0	0	0	1	0	0	0	0	0	0	1	0	0	1
Polyclonal Antibody Stimulator	0	0	0	0	0	0	0	0	1	0	0	0	0	0	1	0
Polyprenols derived from Pinaceae family	0	0	0	1	0	0	1	0	1	0	0	0	1	0	1	0
Propionibacterium acnes	0	0	0	1	0	0	1	0	1	0	0	0	1	0	1	0
QS-17/18	0	0	0	0	0	0	1	0	0	0	0	0	0	0	1	1
QS-21	0	0	0	0	0	0	1	1	1	0	0	0	0	0	0	1
Quil A	0	0	0	0	0	0	1	0	0	0	0	0	0	0	1	1
RALDH2	1	0	0	1	0	0	1	0	0	1	0	0	0	0	1	0
RC529	0	0	0	0	0	0	0	0	0	0	0	0	0	0	0	1
RNA	0	0	0	1	0	0	0	0	0	0	0	0	0	1	1	1
Resiquimod	0	0	0	0	0	0	1	0	0	0	0	0	0	0	1	1
Retinoic acid	0	0	0	0	0	1	1	0	0	0	1	0	0	0	0	0
S-1P	0	0	0	0	0	0	0	0	1	0	0	1	0	1	0	0
S-540956	0	0	0	0	0	0	0	0	0	0	0	0	0	0	1	1
SALF	1	0	0	0	0	1	0	0	0	0	1	0	0	0	0	0
SE	0	0	0	0	0	0	1	0	1	0	0	1	0	0	0	0
SLA-LSQ	0	0	0	0	0	0	1	0	0	0	0	0	0	0	1	1
SLA-SE	0	0	0	0	0	0	0	0	0	1	0	0	0	0	1	1
SLAG-3-Ig	0	0	0	0	0	0	1	0	0	0	0	0	0	0	1	1
SMQ	0	0	0	0	0	0	0	0	0	0	1	0	0	0	0	0
SQ	0	0	0	0	0	0	0	0	0	0	1	0	0	0	0	0
SQuil	0	0	0	0	0	0	1	0	0	0	0	0	0	0	1	1
ST101036	0	0	0	1	0	0	1	0	0	0	0	0	0	0	1	1
SWE	0	0	0	1	1	0	0	0	0	0	0	0	0	0	1	1
Second-generation lipid adjuvant	0	0	0	0	0	0	1	0	0	0	0	0	0	0	0	1
Sigma Adjuvant System	0	0	0	0	0	0	1	0	0	0	0	0	1	0	1	0
Squalene	0	0	0	0	0	0	1	1	0	0	0	0	0	0	1	1
Squalene nanoemulsions	0	0	0	0	0	0	1	0	0	0	0	0	0	0	1	1
StII	0	0	0	0	0	0	1	0	0	0	0	0	0	0	0	1
Synthetic MC particles	0	0	0	1	1	0	1	0	1	0	0	0	0	1	1	0
TCS	0	0	0	0	0	1	1	0	0	0	0	0	0	1	1	0
TFPR1	0	0	0	0	0	0	0	0	0	0	0	0	0	0	0	1
TLR-7/8a	0	0	0	0	0	1	0	0	1	0	0	0	0	0	0	0
TLR4 ligand	0	0	0	0	0	0	0	0	0	0	0	0	0	0	1	1
TLR4 ligand adjuvant	0	0	0	0	0	0	1	0	0	0	0	0	0	1	1	0
TLR7 agonist	0	0	0	0	0	0	1	0	0	0	0	0	0	0	1	1
TLR7 ligand	0	0	0	0	0	0	1	0	0	0	0	0	0	0	1	1
TLR7/8 RNA	0	0	0	0	0	0	0	0	0	0	0	0	0	0	1	1
TLR7/8 ligands	0	0	0	1	0	0	1	0	0	0	0	0	0	0	1	1
TLR7/NOD2L	0	0	0	0	0	1	1	0	0	0	0	0	0	1	0	0
TLR7L	0	0	0	0	0	0	1	0	1	0	0	0	0	0	1	1
TLR8	0	0	0	0	0	0	0	0	1	0	0	0	0	0	1	0
TLR9 agonists	0	0	1	0	0	1	1	0	0	0	0	0	0	0	0	1
TRIF	0	0	0	0	0	0	0	0	0	0	0	0	0	1	0	0
Trehalose-6,6'-dimycolate	0	0	0	0	0	0	1	0	0	0	0	0	1	0	0	0
Trehalose-6,6-dibehenate	0	0	0	0	0	0	0	0	0	0	0	0	1	1	0	0
Tween 80	0	0	0	0	0	0	0	0	0	0	0	0	0	0	1	1
U-Omp19	0	0	0	1	0	0	1	0	0	0	0	0	0	0	1	0
UM-1098	0	0	0	0	0	0	0	0	0	0	0	0	0	0	1	0
VISA	0	0	0	0	0	1	0	0	1	0	0	0	0	0	0	0
VP6	0	0	0	1	0	0	1	0	0	0	0	0	0	0	1	1
VSA-1	0	0	0	1	0	0	1	1	0	0	0	0	1	0	1	0
VSA-2	0	0	0	0	0	1	1	0	1	0	0	0	1	0	1	1
Vaxfectin	0	0	0	1	0	0	1	0	0	0	0	0	1	0	1	0
YSFKPMPLaR	0	0	0	0	0	0	1	0	0	0	0	0	0	0	1	1
bee venom PLA2	0	0	0	1	0	0	1	0	0	0	0	0	0	0	1	1
c-di-AMP	0	0	0	0	0	0	1	0	0	0	0	0	1	0	1	0
cGAMP	0	0	0	0	0	1	0	0	0	0	0	0	1	0	1	0
calcineurin subunit B	0	0	0	0	0	1	1	0	1	0	0	0	0	0	0	0
chMDA5	0	0	0	1	0	1	1	0	0	0	0	0	0	0	1	1
dmLT	0	0	0	1	0	0	0	1	1	1	1	0	0	0	1	1
empty lipid nanoparticle [eLNP]	0	0	0	0	0	0	1	0	0	0	0	0	1	0	1	0
g-IN	0	0	0	1	0	0	1	0	0	0	0	0	0	0	0	0
mGITRL	0	0	0	1	0	1	1	1	0	0	0	0	0	0	1	0
mLT	0	0	0	0	0	0	1	0	0	0	0	0	0	0	1	1
mannan	0	0	0	1	0	0	1	0	0	0	0	0	0	0	1	1
mmCT	0	0	0	1	0	0	0	0	0	0	0	0	0	0	0	0
pICLC	0	0	0	0	0	0	1	0	1	0	0	0	0	0	1	1
pIFN-gamma	0	0	0	0	0	1	0	0	0	0	0	0	0	0	0	1
pIFN-gamma + pIL-12	0	0	0	0	0	0	1	0	0	0	0	0	1	0	1	0
pIL-12	0	0	0	0	0	0	1	0	0	0	0	0	0	0	0	1
pSPreS2	0	0	0	0	0	0	1	0	0	0	0	0	1	0	1	0
pcIFN-Î³	0	0	0	1	0	0	1	0	0	0	0	0	1	0	1	0
poly-Ïµ-caprolactone/chitosan NPs	0	0	0	1	0	1	1	0	0	0	0	0	0	0	1	1
rASP-1	0	0	0	1	0	1	1	0	0	0	0	0	0	0	1	1
rIFN-Î³	0	0	0	0	0	0	0	0	0	0	0	0	1	0	0	0
rOv-ASP-1	0	0	0	0	0	0	1	0	1	0	1	0	0	0	0	0
sPD-1	0	0	0	1	0	0	0	0	0	0	0	0	0	0	1	0
sPLA2-X	0	0	0	0	0	0	0	1	1	0	0	0	0	0	0	0
squalene-based oil-in-water emulsions	0	0	0	0	0	0	0	0	0	0	0	1	0	0	1	1
squalene/tocopherol	0	0	0	0	0	0	1	0	0	0	0	0	0	0	1	1
stork HBcAg	0	0	0	0	0	1	1	0	0	0	0	0	0	1	0	0
wtLT	0	0	0	0	0	0	1	0	0	0	0	0	0	0	1	1
zymosan	0	0	0	0	0	0	1	0	1	0	0	0	0	0	0	0
Î±-GalCer	0	0	0	0	0	1	1	1	0	0	1	0	0	0	0	0
Î±-tocopherol	0	0	0	0	0	1	1	0	0	0	0	0	0	0	0	0
